# Supplementary material for: Genome-Wide Association Study Provides Insight into the Genetic Control of Plant Height in Rapeseed (Brassica napus L.)
Source: Front Plant Sci. 2016 Jul 27;7:1102. doi: 10.3389/fpls.2016.01102 (PMC4961929; doi:10.3389/fpls.2016.01102)
Supplement: Supplementary file 1 [file Table1.XLSX]

## Sheet: Sheet1
Table S1. 2012/2013 and 2013/2014 meteorological data of six environments
	Maximum Tempreture (℃)	Minimum Tempreture (℃)	Mean Tempreture (℃)	Rainfall (mm)	Maximum Humidity	Minimum Humidity	Mean Humidity	Dew Point Temperature (℃)
2012-2013 Chongqing
2012/9	26.5333	20.2	23.3667	2.8	88.7	81.7	85.2	16.9667
2012/10	20.4839	16.4839	18.4839	2.66129	86.4935	79.4935	82.9935	12.0839
2012/11	15.4	11.1	13.25	0.436667	80.4333	73.4333	76.9333	6.85
2012/12	11.2903	6.51613	8.90323	0.254839	78.9129	71.9129	75.4129	2.50323
2013/1	10.9355	5.90323	8.41935	0.158065	66.2097	57.0097	61.6097	1.51935
2013/2	14.3929	9.07143	11.7321	0.257143	73.9786	64.7786	69.3786	4.83214
2013/3	22.6129	13.9355	18.2742	0.429032	62.6839	53.4839	58.0839	11.3742
2013/4	24.5333	16.3667	20.45	1.74	65.5667	56.3667	60.9667	13.55
2013/5	26.9032	19.3548	23.129	5.72903	71.9419	62.7419	67.3419	16.229
2012-2013 Changsha
2012/9	28.2	20.7	24.45	1.49333	90.6667	58.5333	74.6	18.45
2012/10	23.6129	16.6452	20.129	1.17419	87.3226	47.8387	67.5806	14.129
2012/11	15.1	9.6	12.35	4.01333	85.9333	49.8333	67.8833	6.35
2012/12	8.64516	3.58065	6.1129	2.81935	82.1613	36.7742	59.4677	0.112903
2013/1	9.58065	3.6129	6.59677	0.193548	72.6581	65.0581	68.8581	0.596774
2013/2	10.25	5.28571	7.76786	2.01786	75.0964	67.4964	71.2964	1.76786
2013/3	19.4839	11.3871	15.4355	4.29032	75.1097	67.5097	71.3097	9.43548
2013/4	21.6667	14.5	18.0833	4.24333	72.0667	64.4667	68.2667	12.0833
2013/5	27.4194	20.4516	23.9355	8.63871	75.0774	67.4774	71.2774	17.9355
2012-2013 Nanjing
2012/9	26.4667	18.2333	22.35	2.06333	85.4333	43.3333	64.3833	9.53333
2012/10	23.0645	14.2903	18.6774	1.13226	82.5806	29.7097	56.1452	3.29032
2012/11	14.1667	6.3	10.2333	0.966667	88.5	37.5333	63.0167	-1.6
2012/12	6.67742	0.451613	3.56452	1.20323	92.5484	44.129	68.3387	-1.03226
2013/1	7.35484	0.0322581	3.69355	0.341935	84.2581	36.2258	60.2419	-3.6129
2013/2	9.14286	2.10714	5.625	1.84643	81.7143	46.4643	64.0893	-3.46429
2013/3	15.8387	6.29032	11.0645	1.20645	83.9032	29.871	56.8871	1.83871
2013/4	21.7667	10	15.8833	1.71667	85.1333	36	60.5667	8.76667
2013/5	26.0323	17.3226	21.6774	3.69677	84.0323	37.8065	60.9194	13.5806
2013-2014 Chongqing
2013/9	27.1333	20.3667	23.75	2.89333	91.4333	82.2333	86.8333	16.85
2013/10	22.871	16.6129	19.7419	0.877419	89.4226	80.2226	84.8226	12.8419
2013/11	16.7333	12.1333	14.4333	0.956667	83.78	74.58	79.18	7.53333
2013/12	11.6774	7.06452	9.37097	0.470968	81.8194	72.6194	77.2194	2.47097
2014/1	11.5161	6.3871	8.95161	0.416129	71.4635	59.0635	65.2635	2.07161
2014/2	11.1429	7.07143	9.10714	0.492857	79.4571	67.0571	73.2571	2.22714
2014/3	17.7	11.9333	14.8167	1.75333	68.1333	55.7333	61.9333	7.93667
2014/4	22.8667	17.0333	19.95	2.01	70.4567	58.0567	64.2567	13.07
2014/5	24.3548	18.7097	21.5323	3.69032	76.8097	64.4097	70.6097	14.6523
2013-2014 Changsha
2013/9	27.9333	21.4	24.6667	1.35333	80.3333	72.7333	76.5333	18.6667
2013/10	25.129	16.4516	20.7903	0.725806	73.1258	65.5258	69.3258	14.7903
2013/11	18.7667	10.7333	14.75	3.28333	73.9333	66.3333	70.1333	8.75
2013/12	12.8387	4.3871	8.6129	0.590323	64.4161	56.8161	60.6161	2.6129
2014/1	14.3548	5.45161	9.90323	0.151613	71.8581	60.0181	65.9381	2.90323
2014/2	9.03571	3.64286	6.33929	3.14643	74.2964	62.4564	68.3764	-0.660714
2014/3	17.2667	10.3	13.7833	4.79667	74.1667	62.3267	68.2467	6.78333
2014/4	22.4333	15.5333	18.9833	3.55	71.4333	59.5933	65.5133	11.9833
2014/5	26.2903	19.5484	22.9194	7.54194	74.1	62.26	68.18	15.9194
2013-2014 Nanjing
2013/9	27.2667	20.1333	23.7	5.72667	79.3	37.1	58.2	15.9
2013/10	22.8387	14.2581	18.5484	1.66774	85	36.4194	60.7097	10.0968
2013/11	17.0333	7.2	12.1167	0.4	83.0333	42.3667	62.7	2.1
2013/12	9.80645	0.645161	5.22581	0.335484	84.0968	47.9677	66.0323	0.0967742
2014/1	11.0645	1.64516	6.35484	0.0903226	84	38.1935	61.0968	-5.06452
2014/2	7.96429	1.71429	4.83929	4.91429	81.6429	39.6786	60.6607	-2.92857
2014/3	16.8	7.33333	12.0667	3.74	85.8667	40.5667	63.2167	1.2
2014/4	20.8	12.3667	16.5833	4.66	83.4333	30	56.7167	9.5
2014/5	27.8065	17.8387	22.8226	4.01935	84.9032	37.5484	61.2258	15.1613
