# Supplementary material for: Genome-Wide Association Study Provides Insight into the Genetic Control of Plant Height in Rapeseed (Brassica napus L.)
Source: Front Plant Sci. 2016 Jul 27;7:1102. doi: 10.3389/fpls.2016.01102 (PMC4961929; doi:10.3389/fpls.2016.01102)
Supplement: Supplementary file 2 [file Table2.XLSX]

## Sheet: Sheet1
	Table S2. ANOVA analysis of plant height in six environments.
	Source	Df	Sum Sq	Mean Sq	F value	Pr(>F)
	Line	519	6603260	12723	51.802	<2e-16	***
	Environment	5	5936486	1187297	4834.08	<2e-16	***
	Line:Environment	2555	2535840	993	4.041	<2e-16	***
	Residuals	35689	8765569	246
	Total	38768	23841154
	*P ≤ 0.05; **P ≤ 0.01; ***P ≤ 0.001.
