# Supplementary material for: Genome-Wide Association Study Provides Insight into the Genetic Control of Plant Height in Rapeseed (Brassica napus L.)
Source: Front Plant Sci. 2016 Jul 27;7:1102. doi: 10.3389/fpls.2016.01102 (PMC4961929; doi:10.3389/fpls.2016.01102)
Supplement: Supplementary file 3 [file Table3.XLSX]

## Sheet: Sheet1
	Table S3. Correlations analysis of plant height in six environments.
	Environment	12/13 Changsha	13/14 Changsha	12/13 Chongqing	13/14 Chongqing	12/13 Nanjing
	13/14 Changsha	0.68***
	12/13 Chongqing	0.71***	0.58***
	13/14 Chongqing	0.69***	0.54***	0.66***
	12/13 Nanjing	0.44***	0.47***	0.33***	0.32***
	13/14 Nanjing	0.47***	0.44***	0.36***	0.36***	0.50***
	*P ≤ 0.05; **P ≤ 0.01; ***P ≤ 0.001.
