# Supplementary material for: Genome-Wide Association Study Provides Insight into the Genetic Control of Plant Height in Rapeseed (Brassica napus L.)
Source: Front Plant Sci. 2016 Jul 27;7:1102. doi: 10.3389/fpls.2016.01102 (PMC4961929; doi:10.3389/fpls.2016.01102)
Supplement: Supplementary file 4 [file Table4.XLSX]

## Sheet: Sheet1
Table S4. Haplotype block structure in A and C subgenome of the association panel.
Block number	Chr	Start	End	SNP number	Length (Kb)
1	A01	200893	212804	2	11.911
2	A01	513093	530542	2	17.449
3	A01	749150	754588	2	5.438
4	A01	760706	762228	2	1.522
5	A01	824715	824840	2	0.125
6	A01	873175	874507	3	1.332
7	A01	973485	974259	2	0.774
8	A01	974885	985317	5	10.432
9	A01	1048474	1048778	2	0.304
10	A01	1208721	1214326	2	5.605
11	A01	1289113	1311771	4	22.658
12	A01	1561468	1561738	2	0.27
13	A01	1602541	1609458	2	6.917
14	A01	1727189	1730552	2	3.363
15	A01	1737978	1738141	2	0.163
16	A01	1819222	1828037	3	8.815
17	A01	1858543	1939436	5	80.893
18	A01	2220661	2220706	2	0.045
19	A01	2366968	2370057	2	3.089
20	A01	2465519	2470837	10	5.318
21	A01	2489693	2529332	5	39.639
22	A01	2529864	2535616	2	5.752
23	A01	2590755	2619128	3	28.373
24	A01	2702338	2716577	2	14.239
25	A01	2920750	2921962	2	1.212
26	A01	3239210	3253944	2	14.734
27	A01	3265685	3265803	2	0.118
28	A01	3436271	3437998	2	1.727
29	A01	3618714	3638600	2	19.886
30	A01	3844681	3853130	2	8.449
31	A01	4261227	4261282	2	0.055
32	A01	4397140	4398775	2	1.635
33	A01	4434464	4439255	3	4.791
34	A01	4512346	4541826	3	29.48
35	A01	4655935	4656205	2	0.27
36	A01	4913304	4913377	2	0.073
37	A01	5042556	5042659	2	0.103
38	A01	5043145	5047341	2	4.196
39	A01	5169123	5173700	3	4.577
40	A01	5187744	5193795	3	6.051
41	A01	5217458	5220319	2	2.861
42	A01	5243967	5245800	2	1.833
43	A01	5477910	5477950	2	0.04
44	A01	5524514	5528425	2	3.911
45	A01	5644906	5651363	2	6.457
46	A01	5732025	5738685	2	6.66
47	A01	5741274	5744417	2	3.143
48	A01	5789773	5789874	2	0.101
49	A01	5957033	5959111	2	2.078
50	A01	6119935	6129281	2	9.346
51	A01	6193115	6194300	3	1.185
52	A01	6238692	6251063	2	12.371
53	A01	6314484	6325713	3	11.229
54	A01	6371872	6393117	8	21.245
55	A01	6487112	6487669	2	0.557
56	A01	6736191	6812968	11	76.777
57	A01	6891739	6898681	3	6.942
58	A01	6916594	6923136	2	6.542
59	A01	6951769	6966590	2	14.821
60	A01	7155731	7165790	3	10.059
61	A01	7221698	7238549	3	16.851
62	A01	7238668	7242788	2	4.12
63	A01	7288412	7518436	7	230.024
64	A01	7530136	7667237	5	137.101
65	A01	7835219	7838280	5	3.061
66	A01	7891409	7895098	2	3.689
67	A01	7923354	7923816	2	0.462
68	A01	7927562	7944285	2	16.723
69	A01	7983078	7983934	2	0.856
70	A01	8227326	8234293	2	6.967
71	A01	8316186	8334347	2	18.161
72	A01	8827995	8854084	3	26.089
73	A01	9038951	9094131	5	55.18
74	A01	9167311	9181023	4	13.712
75	A01	9529351	9654047	5	124.696
76	A01	9788030	9807032	2	19.002
77	A01	10121123	10132895	3	11.772
78	A01	10271130	10290287	3	19.157
79	A01	10399258	10409951	6	10.693
80	A01	10487948	10493401	5	5.453
81	A01	10537604	10848235	17	310.631
82	A01	11432837	12240049	14	807.212
83	A01	12342870	12462516	13	119.646
84	A01	12605783	12606160	2	0.377
85	A01	12938781	12943326	5	4.545
86	A01	14038608	14051402	5	12.794
87	A01	14053780	14131003	8	77.223
88	A01	14133631	14134639	6	1.008
89	A01	14146324	14587499	18	441.175
90	A01	14653631	14879697	6	226.066
91	A01	14927867	14930118	2	2.251
92	A01	14930219	15011464	13	81.245
93	A01	15205955	15352022	22	146.067
94	A01	15453848	15538908	16	85.06
95	A01	15545678	15551562	3	5.884
96	A01	15583360	15605678	6	22.318
97	A01	15846596	15847405	3	0.809
98	A01	16411072	16460135	16	49.063
99	A01	16508726	16721406	5	212.68
100	A01	17232970	17258886	3	25.916
101	A01	17545063	17560205	2	15.142
102	A01	17641081	17681262	4	40.181
103	A01	18110920	18130705	8	19.785
104	A01	18221525	18225933	7	4.408
105	A01	18295194	18303656	2	8.462
106	A01	18386185	18399608	3	13.423
107	A01	18441121	18450461	2	9.34
108	A01	18535106	18579365	12	44.259
109	A01	18656104	18656231	2	0.127
110	A01	18668765	18713636	4	44.871
111	A01	19145700	19147497	3	1.797
112	A01	19193329	19193368	2	0.039
113	A01	19663380	19666009	2	2.629
114	A01	20032313	20038306	3	5.993
115	A01	20068518	20087386	2	18.868
116	A01	20103243	20105684	2	2.441
117	A01	20114843	20115036	2	0.193
118	A01	20308781	20308861	2	0.08
119	A01	20363668	20464405	4	100.737
120	A01	20473911	20475853	3	1.942
121	A01	20598788	20609926	2	11.138
122	A01	20658210	20658577	3	0.367
123	A02	63037	65631	2	2.594
124	A02	629806	651272	3	21.466
125	A02	708824	716361	2	7.537
126	A02	834100	843147	2	9.047
127	A02	913125	917116	2	3.991
128	A02	974266	976982	3	2.716
129	A02	1134726	1136697	2	1.971
130	A02	1167161	1182849	3	15.688
131	A02	1223542	1223920	2	0.378
132	A02	1278899	1280075	2	1.176
133	A02	2621449	2627370	3	5.921
134	A02	2645266	2690369	5	45.103
135	A02	2764892	2783793	2	18.901
136	A02	2800103	2912220	5	112.117
137	A02	2974319	2974871	2	0.552
138	A02	3111493	3113376	3	1.883
139	A02	3316102	3316295	2	0.193
140	A02	3330251	3330689	2	0.438
141	A02	3349322	3453766	9	104.444
142	A02	3675781	3687810	2	12.029
143	A02	3784926	3798595	3	13.669
144	A02	4297455	4351117	4	53.662
145	A02	4878558	4879646	3	1.088
146	A02	5008594	5136752	4	128.158
147	A02	5257747	5257805	2	0.058
148	A02	5287764	5300252	2	12.488
149	A02	5401280	5418110	4	16.83
150	A02	5498088	5506805	2	8.717
151	A02	5532935	5541148	2	8.213
152	A02	5584775	5587504	2	2.729
153	A02	5644366	5648057	2	3.691
154	A02	5787630	5788785	2	1.155
155	A02	5789968	5850937	21	60.969
156	A02	5869156	5896898	3	27.742
157	A02	6027214	6027508	2	0.294
158	A02	6032697	6043196	2	10.499
159	A02	6043499	6144790	7	101.291
160	A02	6192402	6192881	3	0.479
161	A02	6192970	6193084	2	0.114
162	A02	6319890	6364592	5	44.702
163	A02	6411852	6418368	2	6.516
164	A02	6445549	6445815	2	0.266
165	A02	6716975	6810368	5	93.393
166	A02	6922449	6937402	2	14.953
167	A02	7019142	7033214	3	14.072
168	A02	7344445	7371579	7	27.134
169	A02	7382024	7453094	10	71.07
170	A02	7486342	7490558	4	4.216
171	A02	7505860	7614341	9	108.481
172	A02	7642607	7978171	15	335.564
173	A02	8025031	8161233	4	136.202
174	A02	8161273	8169669	11	8.396
175	A02	8255387	8266404	5	11.017
176	A02	8372313	8418423	5	46.11
177	A02	8450462	8459278	3	8.816
178	A02	8560501	8560563	2	0.062
179	A02	8574472	8574905	2	0.433
180	A02	8652523	8652790	2	0.267
181	A02	8705025	8705502	3	0.477
182	A02	8888479	8930069	4	41.59
183	A02	9011453	9024695	4	13.242
184	A02	9162037	9174329	2	12.292
185	A02	9227277	9230309	2	3.032
186	A02	9230577	9281476	7	50.899
187	A02	9396338	9400302	3	3.964
188	A02	9597268	9607138	2	9.87
189	A02	9705806	9710687	2	4.881
190	A02	9785359	9795046	2	9.687
191	A02	10271101	10275402	2	4.301
192	A02	10941853	10951442	2	9.589
193	A02	11195814	11236509	5	40.695
194	A02	11496510	11517573	3	21.063
195	A02	11520190	11602375	5	82.185
196	A02	13013364	13016974	7	3.61
197	A02	17997746	18286484	6	288.738
198	A02	18320888	18338706	6	17.818
199	A02	18348677	18365314	2	16.637
200	A02	18678386	18698629	3	20.243
201	A02	18769143	18784385	2	15.242
202	A02	19548578	19549471	2	0.893
203	A02	19947086	19947086	2	0
204	A02	20258259	20278724	6	20.465
205	A02	20428026	20428271	2	0.245
206	A02	20434868	20435430	2	0.562
207	A02	20457747	20460533	2	2.786
208	A02	20723059	20736911	2	13.852
209	A02	20766489	20784320	6	17.831
210	A02	21917490	21917951	4	0.461
211	A02	22047940	22051903	2	3.963
212	A02	22053784	22058159	2	4.375
213	A02	22068133	22068580	2	0.447
214	A02	22090336	22091120	2	0.784
215	A02	22528453	22534210	2	5.757
216	A02	22630426	22692772	9	62.346
217	A02	22711806	22713741	2	1.935
218	A02	22898300	22899483	2	1.183
219	A02	23175109	23184023	2	8.914
220	A02	23411915	23412020	2	0.105
221	A02	23491893	23508240	3	16.347
222	A02	24331021	24332849	2	1.828
223	A02	24342888	24357103	2	14.215
224	A02	24434188	24468414	8	34.226
225	A02	24495145	24495758	2	0.613
226	A02	24551813	24611313	7	59.5
227	A02	24735133	24791537	7	56.404
228	A03	445756	445828	2	0.072
229	A03	573370	573588	2	0.218
230	A03	707679	710284	2	2.605
231	A03	1543594	1586644	4	43.05
232	A03	1672709	1690009	2	17.3
233	A03	1762815	1777276	2	14.461
234	A03	1995900	1995934	2	0.034
235	A03	2218163	2220666	3	2.503
236	A03	2426819	2428408	2	1.589
237	A03	2510633	2649608	6	138.975
238	A03	2654457	2663621	3	9.164
239	A03	3348513	3349859	3	1.346
240	A03	3356534	3364315	2	7.781
241	A03	3418551	3421700	3	3.149
242	A03	3436793	3436965	2	0.172
243	A03	3651427	3651572	2	0.145
244	A03	3732180	3782263	5	50.083
245	A03	3874153	3880687	2	6.534
246	A03	3937958	3955195	6	17.237
247	A03	4102398	4171723	5	69.325
248	A03	4254784	4262421	2	7.637
249	A03	4511871	4516197	4	4.326
250	A03	4554579	4607285	4	52.706
251	A03	4872930	4887227	2	14.297
252	A03	4931893	4933342	2	1.449
253	A03	4954718	4955422	3	0.704
254	A03	5139983	5141316	2	1.333
255	A03	5149631	5150117	4	0.486
256	A03	5170524	5185943	17	15.419
257	A03	5241577	5245728	2	4.151
258	A03	5370272	5370455	2	0.183
259	A03	5667083	5681409	2	14.326
260	A03	5710115	5712189	2	2.074
261	A03	5740629	5743725	3	3.096
262	A03	5884558	5886682	2	2.124
263	A03	6017757	6017787	2	0.03
264	A03	6051984	6052431	2	0.447
265	A03	6054387	6064904	2	10.517
266	A03	6077850	6080064	2	2.214
267	A03	6179599	6379966	6	200.367
268	A03	6450483	6502894	5	52.411
269	A03	6510735	6511599	2	0.864
270	A03	6511976	6515034	2	3.058
271	A03	6521684	6727229	5	205.545
272	A03	6791792	6814427	4	22.635
273	A03	6882300	6882418	2	0.118
274	A03	6942943	6943490	3	0.547
275	A03	6953349	6972819	2	19.47
276	A03	7108639	7127852	3	19.213
277	A03	7158412	7158546	2	0.134
278	A03	7219665	7251858	9	32.193
279	A03	7273595	7292323	2	18.728
280	A03	7467223	7467589	2	0.366
281	A03	7467726	7593121	5	125.395
282	A03	7708843	7711924	2	3.081
283	A03	7921517	7927935	2	6.418
284	A03	8052615	8061050	3	8.435
285	A03	8105277	8108423	2	3.146
286	A03	8156091	8156349	2	0.258
287	A03	8182258	8184652	2	2.394
288	A03	8260643	8317703	5	57.06
289	A03	8528145	8529658	2	1.513
290	A03	8529691	8548016	3	18.325
291	A03	8583735	8713285	5	129.55
292	A03	8873251	8876263	3	3.012
293	A03	8977571	8989596	4	12.025
294	A03	9075647	9080071	5	4.424
295	A03	9088260	9088303	2	0.043
296	A03	9126007	9128641	4	2.634
297	A03	9794190	9795379	2	1.189
298	A03	9807958	9835243	3	27.285
299	A03	9918396	9919741	2	1.345
300	A03	10075389	10170431	9	95.042
301	A03	10381422	10381953	2	0.531
302	A03	10434244	10441074	3	6.83
303	A03	10465800	10475089	2	9.289
304	A03	10650422	10652083	3	1.661
305	A03	10672258	10677159	3	4.901
306	A03	10811103	10814004	2	2.901
307	A03	11373438	11395754	5	22.316
308	A03	11774406	11774625	2	0.219
309	A03	11921805	11923639	2	1.834
310	A03	12003164	12071737	8	68.573
311	A03	12126393	12165988	5	39.595
312	A03	12166913	12169555	3	2.642
313	A03	12228158	12232366	2	4.208
314	A03	12311259	12427966	4	116.707
315	A03	12444455	12445554	2	1.099
316	A03	12722208	12727798	2	5.59
317	A03	12870637	12885386	3	14.749
318	A03	12890821	12893594	2	2.773
319	A03	13047766	13047948	2	0.182
320	A03	13171852	13175821	2	3.969
321	A03	13297338	13297817	2	0.479
322	A03	13346849	13348499	3	1.65
323	A03	13373290	13373756	2	0.466
324	A03	13494248	13494730	2	0.482
325	A03	13539201	13553390	2	14.189
326	A03	13571232	13571380	2	0.148
327	A03	13629535	13631937	3	2.402
328	A03	14367523	14383253	2	15.73
329	A03	14454484	14455391	2	0.907
330	A03	14676266	14692509	4	16.243
331	A03	14767987	14767990	2	0.003
332	A03	14906342	14911874	2	5.532
333	A03	14978086	14978125	2	0.039
334	A03	15038143	15040225	2	2.082
335	A03	15279565	15297450	2	17.885
336	A03	15401305	15405618	3	4.313
337	A03	15498650	15507301	2	8.651
338	A03	15546939	15552202	2	5.263
339	A03	17444291	17448094	2	3.803
340	A03	17449009	17473493	5	24.484
341	A03	17758456	17795642	16	37.186
342	A03	17802221	17802257	2	0.036
343	A03	17825084	17833844	4	8.76
344	A03	17834595	17848949	3	14.354
345	A03	17857367	17923003	5	65.636
346	A03	18147763	18217947	6	70.184
347	A03	18356233	18368282	3	12.049
348	A03	18420347	18420371	2	0.024
349	A03	18521088	18522793	2	1.705
350	A03	18818565	18827048	3	8.483
351	A03	18872767	18902539	3	29.772
352	A03	19014117	19014982	2	0.865
353	A03	19186456	19186811	2	0.355
354	A03	19233442	19267857	5	34.415
355	A03	19494649	19502956	3	8.307
356	A03	19999507	20003812	2	4.305
357	A03	20189768	20203774	3	14.006
358	A03	20289630	20289662	2	0.032
359	A03	20318698	20319990	2	1.292
360	A03	20404892	20410825	2	5.933
361	A03	20447576	20452861	3	5.285
362	A03	20564540	20570237	2	5.697
363	A03	20962709	20962916	2	0.207
364	A03	20975015	20976680	2	1.665
365	A03	21115151	21129717	2	14.566
366	A03	21359680	21368442	3	8.762
367	A03	21418614	21476928	4	58.314
368	A03	21569787	21569895	2	0.108
369	A03	21570134	21570230	2	0.096
370	A03	21570277	21570680	2	0.403
371	A03	21810741	21814637	4	3.896
372	A03	21828499	21830226	3	1.727
373	A03	21934769	21937670	3	2.901
374	A03	22043862	22079252	5	35.39
375	A03	22240542	22242662	2	2.12
376	A03	22475865	22477602	2	1.737
377	A03	22487983	22488361	2	0.378
378	A03	22488795	22491289	2	2.494
379	A03	22514641	22523327	5	8.686
380	A03	22755212	22756285	3	1.073
381	A03	22900431	22911520	5	11.089
382	A03	22995583	22999691	2	4.108
383	A03	23200442	23200486	2	0.044
384	A03	23207422	23207584	2	0.162
385	A03	23385595	23417807	10	32.212
386	A03	23669084	23669264	2	0.18
387	A03	23801811	23871737	5	69.926
388	A03	23949461	23956850	2	7.389
389	A03	24123651	24129051	2	5.4
390	A03	24143959	24154215	2	10.256
391	A03	24220692	24222918	2	2.226
392	A03	24308542	24310057	2	1.515
393	A03	24406161	24423104	3	16.943
394	A03	24473496	24474503	2	1.007
395	A03	24663641	24663812	2	0.171
396	A03	24699437	24700238	2	0.801
397	A03	24825489	24825587	2	0.098
398	A03	24829551	24829769	3	0.218
399	A03	24842201	24842284	2	0.083
400	A03	24968784	24972753	2	3.969
401	A03	25183674	25196354	4	12.68
402	A03	25214812	25252690	5	37.878
403	A03	25485247	25487383	2	2.136
404	A03	25614874	25616985	5	2.111
405	A03	25634886	25635775	2	0.889
406	A03	25635928	25684385	13	48.457
407	A03	25884900	25899416	2	14.516
408	A03	25939260	25960572	4	21.312
409	A03	25972030	26060777	16	88.747
410	A03	26178112	26184902	2	6.79
411	A03	26274032	26400143	8	126.111
412	A03	26497904	26561136	4	63.232
413	A03	26598176	26612968	2	14.792
414	A03	26693371	26756872	8	63.501
415	A03	26949252	26949735	2	0.483
416	A03	27013354	27013503	2	0.149
417	A03	27052095	27062632	3	10.537
418	A03	27281206	27291461	2	10.255
419	A03	27312250	27312343	2	0.093
420	A03	27313326	27313431	2	0.105
421	A03	27391660	27392934	2	1.274
422	A03	27424757	27429611	2	4.854
423	A03	27472932	27473158	2	0.226
424	A03	27619603	27623527	2	3.924
425	A03	27624841	27665203	4	40.362
426	A03	27705788	27824429	6	118.641
427	A03	27824869	27827214	2	2.345
428	A03	27827721	27989330	8	161.609
429	A03	28438748	28439772	2	1.024
430	A03	28666809	28671814	3	5.005
431	A03	28699891	28971525	5	271.634
432	A03	28984916	29008464	3	23.548
433	A04	42683	42826	2	0.143
434	A04	171555	194633	3	23.078
435	A04	228329	257284	5	28.955
436	A04	257909	258746	4	0.837
437	A04	268068	269630	2	1.562
438	A04	421988	422582	2	0.594
439	A04	437351	441549	3	4.198
440	A04	478096	480923	2	2.827
441	A04	656055	663779	2	7.724
442	A04	685994	689982	3	3.988
443	A04	901807	911789	2	9.982
444	A04	980422	988853	3	8.431
445	A04	1085951	1097726	4	11.775
446	A04	1105138	1107304	2	2.166
447	A04	1222908	1223342	2	0.434
448	A04	1225984	1342994	5	117.01
449	A04	1471536	1485182	2	13.646
450	A04	1509614	1510212	2	0.598
451	A04	1618268	1634672	3	16.404
452	A04	1645528	1660673	3	15.145
453	A04	1792786	1793366	2	0.58
454	A04	1829811	1872623	6	42.812
455	A04	1990177	2008607	3	18.43
456	A04	2042744	2095140	7	52.396
457	A04	2260517	2274347	2	13.83
458	A04	2361649	2419804	8	58.155
459	A04	2454196	2456894	2	2.698
460	A04	2461413	2464370	4	2.957
461	A04	2480927	2514236	5	33.309
462	A04	2532850	2534886	2	2.036
463	A04	2559223	2559389	2	0.166
464	A04	2567077	2605883	10	38.806
465	A04	2609152	2610534	4	1.382
466	A04	2858735	2864953	2	6.218
467	A04	3016706	3016789	2	0.083
468	A04	3023189	3079280	8	56.091
469	A04	3126945	3134967	3	8.022
470	A04	3223114	3243053	3	19.939
471	A04	3297179	3299951	2	2.772
472	A04	3540169	3541127	2	0.958
473	A04	3588072	3599910	2	11.838
474	A04	3787131	4051087	24	263.956
475	A04	4167108	4192078	7	24.97
476	A04	4305718	4305759	2	0.041
477	A04	4449895	4532791	9	82.896
478	A04	4763251	4921411	15	158.16
479	A04	5023593	5117437	7	93.844
480	A04	6261641	6367201	6	105.56
481	A04	6383315	6699547	6	316.232
482	A04	6976502	7173972	8	197.47
483	A04	7181861	7251653	6	69.792
484	A04	7570562	7666462	9	95.9
485	A04	7754437	7760010	2	5.573
486	A04	7885414	7918746	9	33.332
487	A04	8001648	8038003	10	36.355
488	A04	8211241	8267570	9	56.329
489	A04	8386388	8389139	4	2.751
490	A04	8389225	8429591	9	40.366
491	A04	8761985	8770671	6	8.686
492	A04	8771374	8772416	2	1.042
493	A04	8811439	8817019	2	5.58
494	A04	8885993	8886824	2	0.831
495	A04	8943465	8959215	6	15.75
496	A04	8990510	9010988	4	20.478
497	A04	9078493	9078540	2	0.047
498	A04	9210191	9216134	3	5.943
499	A04	9402137	9402433	2	0.296
500	A04	9628733	9654196	3	25.463
501	A04	9874664	9886533	2	11.869
502	A04	9886579	9899955	2	13.376
503	A04	9947748	10181386	5	233.638
504	A04	10211800	10212688	3	0.888
505	A04	10643440	10644523	4	1.083
506	A04	10990709	11008222	9	17.513
507	A04	11056535	11056681	2	0.146
508	A04	11110030	11250934	20	140.904
509	A04	11263984	11276700	2	12.716
510	A04	11301538	11328053	3	26.515
511	A04	11529706	11537694	2	7.988
512	A04	11702287	11703621	2	1.334
513	A04	11766862	11819623	5	52.761
514	A04	11860052	11860801	3	0.749
515	A04	11889504	11898322	2	8.818
516	A04	11898500	11898754	2	0.254
517	A04	11917871	11924865	2	6.994
518	A04	12021872	12031730	3	9.858
519	A04	12216784	12223001	2	6.217
520	A04	12343704	12349738	3	6.034
521	A04	12434194	12434266	2	0.072
522	A04	12443616	12471784	3	28.168
523	A04	12518886	12519634	2	0.748
524	A04	12566258	12567280	2	1.022
525	A04	12822936	12823058	2	0.122
526	A04	13192688	13198205	2	5.517
527	A04	13230996	13245263	3	14.267
528	A04	13245318	13245463	2	0.145
529	A04	13272560	13277699	2	5.139
530	A04	13306185	13306292	2	0.107
531	A04	13326927	13355441	3	28.514
532	A04	13377353	13377401	2	0.048
533	A04	13483062	13507031	7	23.969
534	A04	13579395	13579785	3	0.39
535	A04	13584211	13744013	5	159.802
536	A04	13744027	13761629	7	17.602
537	A04	13797382	13895377	6	97.995
538	A04	14038939	14041524	2	2.585
539	A04	14046712	14048282	5	1.57
540	A04	14051292	14085527	9	34.235
541	A04	14181935	14204207	7	22.272
542	A04	14299521	14303081	2	3.56
543	A04	14344743	14351509	2	6.766
544	A04	14402038	14407666	2	5.628
545	A04	14873460	14880989	2	7.529
546	A04	15005681	15006524	2	0.843
547	A04	15141614	15145147	2	3.533
548	A04	15412771	15418078	2	5.307
549	A04	15445548	15447472	2	1.924
550	A04	15913364	15922793	2	9.429
551	A04	15957071	16063827	4	106.756
552	A04	16618742	16625719	5	6.977
553	A04	16710185	16714965	3	4.78
554	A04	16964769	16967315	2	2.546
555	A04	17237756	17241577	4	3.821
556	A04	17340066	17360285	7	20.219
557	A04	17578367	17584850	2	6.483
558	A04	17724953	17725588	2	0.635
559	A04	17801951	17816606	2	14.655
560	A04	17966671	17978774	2	12.103
561	A04	18088042	18093999	4	5.957
562	A04	18172762	18173151	2	0.389
563	A04	18174767	18176783	2	2.016
564	A04	18211014	18211065	2	0.051
565	A04	18252580	18262424	2	9.844
566	A04	18546596	18547192	2	0.596
567	A04	18693880	18705098	2	11.218
568	A04	18900986	19025907	4	124.921
569	A04	19086775	19101998	2	15.223
570	A05	76686	76723	2	0.037
571	A05	461134	461378	2	0.244
572	A05	647850	711877	5	64.027
573	A05	808316	809294	2	0.978
574	A05	948780	949371	2	0.591
575	A05	960595	961322	2	0.727
576	A05	1370395	1376208	2	5.813
577	A05	1376566	1376903	3	0.337
578	A05	1464917	1467456	2	2.539
579	A05	1526911	1538989	3	12.078
580	A05	1837185	1837727	2	0.542
581	A05	1838035	1839558	5	1.523
582	A05	1839577	1839859	2	0.282
583	A05	1890732	1894996	3	4.264
584	A05	1973140	1975437	2	2.297
585	A05	2024653	2237530	5	212.877
586	A05	2239268	2273454	4	34.186
587	A05	2302045	2302126	2	0.081
588	A05	2352322	2357548	2	5.226
589	A05	2357585	2366787	3	9.202
590	A05	2375828	2395071	4	19.243
591	A05	2419316	2473317	5	54.001
592	A05	2675305	2675482	3	0.177
593	A05	2808486	2824063	2	15.577
594	A05	2903971	2904784	2	0.813
595	A05	2922020	2926682	6	4.662
596	A05	3106038	3106139	2	0.101
597	A05	3517808	3530000	5	12.192
598	A05	3853875	3854928	2	1.053
599	A05	3903402	3929262	6	25.86
600	A05	3951512	3952633	2	1.121
601	A05	4207529	4210755	2	3.226
602	A05	4461129	4478483	4	17.354
603	A05	4526818	4673733	8	146.915
604	A05	4777190	4781642	2	4.452
605	A05	4800349	4801009	4	0.66
606	A05	4858959	4861873	2	2.914
607	A05	5067801	5069204	2	1.403
608	A05	5120282	5127204	4	6.922
609	A05	5159917	5162677	2	2.76
610	A05	5254405	5269283	2	14.878
611	A05	5284940	5287750	4	2.81
612	A05	5325922	5335202	2	9.28
613	A05	5398400	5411957	3	13.557
614	A05	5420071	5422148	2	2.077
615	A05	5440062	5444065	3	4.003
616	A05	5459854	5459898	2	0.044
617	A05	5545456	5548447	2	2.991
618	A05	5956811	5958754	2	1.943
619	A05	6205842	6207642	2	1.8
620	A05	6411906	6439481	3	27.575
621	A05	6490479	6491036	2	0.557
622	A05	6643734	6655306	2	11.572
623	A05	7950865	7965080	5	14.215
624	A05	8292774	8294453	2	1.679
625	A05	8524646	8775164	9	250.518
626	A05	8829272	8854608	3	25.336
627	A05	8950236	8987288	5	37.052
628	A05	9378587	9382779	2	4.192
629	A05	9532465	9599778	5	67.313
630	A05	9653326	9769067	5	115.741
631	A05	10082142	10649089	10	566.947
632	A05	10650394	10713846	7	63.452
633	A05	10743125	10743231	3	0.106
634	A05	10812793	10830565	4	17.772
635	A05	10905443	11039085	8	133.642
636	A05	11172786	11181467	2	8.681
637	A05	11200593	11217715	4	17.122
638	A05	11354453	11367818	3	13.365
639	A05	11422362	11594519	12	172.157
640	A05	11594648	11732147	8	137.499
641	A05	11740208	11858045	5	117.837
642	A05	11932211	11979751	18	47.54
643	A05	12198900	13632224	34	346.943
644	A05	13698779	13890502	7	283.888
645	A05	13960360	13984076	5	191.723
646	A05	14111852	14124656	2	23.716
647	A05	14562299	14564249	2	12.804
648	A05	14800169	14962318	9	1.95
649	A05	15130109	15130387	2	162.149
650	A05	15424656	15433736	2	0.278
651	A05	15525603	15536868	4	9.08
652	A05	15558086	15559565	2	11.265
653	A05	16022573	16083921	5	1.479
654	A05	16389170	16421694	4	61.348
655	A05	16423724	16520412	5	32.524
656	A05	16959043	16969069	2	96.688
657	A05	16969114	16969453	2	10.026
658	A05	17001955	17001995	2	0.339
659	A05	17006112	17025685	2	0.04
660	A05	17065871	17077778	2	19.573
661	A05	17302261	17361632	5	11.907
662	A05	17484140	17502075	8	59.371
663	A05	17655842	17670387	2	17.935
664	A05	17721213	17723300	2	14.545
665	A05	17729617	17729649	2	2.087
666	A05	17873083	17890154	3	0.032
667	A05	18142193	18142361	2	17.071
668	A05	18273966	18274781	2	0.168
669	A05	18304021	18328173	6	0.815
670	A05	18329420	18370839	5	24.152
671	A05	18489806	18489906	2	41.419
672	A05	18526276	18531866	2	0.1
673	A05	18730689	18741893	2	5.59
674	A05	18750557	18754491	2	11.204
675	A05	18882649	18955044	9	3.934
676	A05	19026085	19038875	2	72.395
677	A05	19111477	19112777	2	12.79
678	A05	19187915	19216217	5	1.3
679	A05	19361377	19361525	2	28.302
680	A05	19483604	19484288	2	0.148
681	A05	19645365	19661458	2	0.684
682	A05	19850107	19851232	3	16.093
683	A05	19980982	19995475	5	1.125
684	A05	20160477	20170295	2	14.493
685	A05	20265881	20266261	2	9.818
686	A05	20332499	20333702	2	0.38
687	A05	20523973	20524319	2	1.203
688	A05	20604015	20748221	10	0.346
689	A05	20840226	20840579	2	144.206
690	A05	20840619	20860557	5	0.353
691	A05	20864021	20864284	2	19.938
692	A05	20951182	20951451	2	0.263
693	A05	21029124	21053953	3	0.269
694	A05	21180506	21181010	2	24.829
695	A05	21299043	21305721	2	0.504
696	A05	21325908	21337064	3	6.678
697	A05	21346528	21349994	2	11.156
698	A05	21552663	21559391	3	3.466
699	A05	21619281	21622051	3	6.728
700	A05	21788180	21800540	2	2.77
701	A05	21956283	21962385	2	12.36
702	A05	22078382	22090927	4	6.102
703	A05	22112102	22112410	2	12.545
704	A05	22135066	22146412	4	0.308
705	A05	22158062	22168600	2	11.346
706	A05	22381842	22381995	2	10.538
707	A05	22413035	22420629	2	0.153
708	A05	22497840	22510101	3	7.594
709	A05	22581588	22583988	7	12.261
710	A05	22648141	22652918	2	2.4
711	A05	22889420	22889488	2	4.777
712	A06	42650	43649	3	0.999
713	A06	46880	73569	5	26.689
714	A06	85666	100723	2	15.057
715	A06	222327	242892	6	20.565
716	A06	246213	249710	3	3.497
717	A06	250089	260323	2	10.234
718	A06	272341	276964	2	4.623
719	A06	499227	513864	2	14.637
720	A06	589961	590999	4	1.038
721	A06	636429	639505	2	3.076
722	A06	815966	816597	2	0.631
723	A06	1156778	1160111	3	3.333
724	A06	1209704	1222565	2	12.861
725	A06	1322128	1322702	2	0.574
726	A06	1469315	1469789	2	0.474
727	A06	1748113	1749778	4	1.665
728	A06	2360964	2372760	2	11.796
729	A06	2484642	2489531	2	4.889
730	A06	2528008	2547397	3	19.389
731	A06	2654359	2664581	2	10.222
732	A06	2678948	2681194	2	2.246
733	A06	2691319	2691427	2	0.108
734	A06	2789023	2794478	2	5.455
735	A06	2847948	2852028	3	4.08
736	A06	2888765	2896637	4	7.872
737	A06	2901679	2944796	4	43.117
738	A06	2958876	2959211	2	0.335
739	A06	3053186	3053188	2	0.002
740	A06	3059985	3112414	5	52.429
741	A06	3231059	3318609	5	87.55
742	A06	3577702	3577867	2	0.165
743	A06	3825427	3829071	3	3.644
744	A06	4115986	4156409	10	40.423
745	A06	4266237	4267288	2	1.051
746	A06	5007627	5085924	6	78.297
747	A06	5388165	5439093	10	50.928
748	A06	5439466	5440994	3	1.528
749	A06	5495005	5499228	2	4.223
750	A06	5563778	5583312	2	19.534
751	A06	5605149	5625100	2	19.951
752	A06	5756037	5768626	4	12.589
753	A06	5891502	5897644	2	6.142
754	A06	5916929	5924643	2	7.714
755	A06	6019355	6019648	2	0.293
756	A06	6141147	6141254	3	0.107
757	A06	6410117	6427443	3	17.326
758	A06	6472422	6474939	2	2.517
759	A06	6786480	6938204	4	151.724
760	A06	7257763	7280656	3	22.893
761	A06	7294086	7306296	3	12.21
762	A06	7333685	7338142	2	4.457
763	A06	7661931	7665651	2	3.72
764	A06	7665733	7678153	2	12.42
765	A06	7779094	7979407	5	200.313
766	A06	8046220	8129541	4	83.321
767	A06	8229830	8229936	2	0.106
768	A06	8323293	8324340	2	1.047
769	A06	8425262	8428159	2	2.897
770	A06	8459842	8489159	6	29.317
771	A06	8587437	8599463	3	12.026
772	A06	8757694	8761755	3	4.061
773	A06	9361698	9547507	19	185.809
774	A06	9599258	9641035	4	41.777
775	A06	9686294	9694193	2	7.899
776	A06	9741062	9834391	7	93.329
777	A06	9872492	9876720	2	4.228
778	A06	10492114	10650299	6	158.185
779	A06	11051416	11130227	4	78.811
780	A06	11147300	14481122	56	3333.82
781	A06	14657229	14910817	6	253.588
782	A06	14914046	14928104	2	14.058
783	A06	15357809	15358040	2	0.231
784	A06	15544448	15544561	2	0.113
785	A06	15592939	15593197	2	0.258
786	A06	15660491	15660653	2	0.162
787	A06	15660919	15673061	2	12.142
788	A06	15807722	15828604	4	20.882
789	A06	15940159	15968497	3	28.338
790	A06	16131620	16148139	2	16.519
791	A06	16298781	16344395	6	45.614
792	A06	16759075	16763504	2	4.429
793	A06	17166506	17216790	4	50.284
794	A06	17448375	17449152	2	0.777
795	A06	17486997	17498353	6	11.356
796	A06	17498417	17499254	2	0.837
797	A06	17618566	17620408	2	1.842
798	A06	17636529	17638258	2	1.729
799	A06	17656249	17707026	10	50.777
800	A06	17810416	17866246	6	55.83
801	A06	18106769	18118443	3	11.674
802	A06	18424846	18425722	2	0.876
803	A06	18443255	18450374	3	7.119
804	A06	18458701	18465239	2	6.538
805	A06	18520087	18522351	2	2.264
806	A06	18653000	18711017	5	58.017
807	A06	19226997	19228228	2	1.231
808	A06	19340417	19358917	2	18.5
809	A06	19409492	19416889	6	7.397
810	A06	19425786	19437797	3	12.011
811	A06	19766204	19772837	4	6.633
812	A06	20045767	20062596	2	16.829
813	A06	20288583	20298204	2	9.621
814	A06	20370742	20374306	2	3.564
815	A06	20396378	20396634	2	0.256
816	A06	20407857	20409147	3	1.29
817	A06	20546754	20562982	5	16.228
818	A06	20587693	20602830	6	15.137
819	A06	20609632	20609959	2	0.327
820	A06	20817408	20820935	3	3.527
821	A06	20821746	20824410	2	2.664
822	A06	20842675	20846914	6	4.239
823	A06	20956428	21026596	4	70.168
824	A06	21356663	21357245	2	0.582
825	A06	21629047	21629887	2	0.84
826	A06	21963754	21972147	5	8.393
827	A06	22091956	22093177	3	1.221
828	A06	22267490	22307079	8	39.589
829	A06	22658704	22671773	5	13.069
830	A06	22680968	22725071	6	44.103
831	A06	22776650	22777072	3	0.422
832	A06	22878101	22878290	2	0.189
833	A06	23039338	23045926	3	6.588
834	A06	23070314	23074921	2	4.607
835	A06	23133517	23146370	4	12.853
836	A06	23195082	23201097	4	6.015
837	A06	23264548	23264694	2	0.146
838	A06	23271330	23275614	2	4.284
839	A06	23330582	23341037	6	10.455
840	A06	23359694	23362162	5	2.468
841	A06	23486593	23499018	3	12.425
842	A06	23605110	23617094	3	11.984
843	A06	24292218	24322020	8	29.802
844	A06	24347366	24352093	3	4.727
845	A06	24370083	24387720	2	17.637
846	A07	176634	194998	2	18.364
847	A07	255408	288147	4	32.739
848	A07	591807	592104	3	0.297
849	A07	592884	593032	2	0.148
850	A07	594145	598809	3	4.664
851	A07	874149	874276	2	0.127
852	A07	885856	886200	4	0.344
853	A07	1182315	1182789	3	0.474
854	A07	1237873	1248795	3	10.922
855	A07	1345493	1431191	9	85.698
856	A07	1969616	2033691	5	64.075
857	A07	2289634	2314854	6	25.22
858	A07	2366885	2366970	2	0.085
859	A07	2562731	2569263	4	6.532
860	A07	2704480	2732909	9	28.429
861	A07	2733035	2915903	6	182.868
862	A07	2995882	3001350	9	5.468
863	A07	3002774	3019970	5	17.196
864	A07	3186325	3194286	8	7.961
865	A07	3314815	3316270	3	1.455
866	A07	3401035	3402227	2	1.192
867	A07	4162192	4353908	5	191.716
868	A07	4656722	4962737	4	306.015
869	A07	5115374	5116641	2	1.267
870	A07	5555418	5557531	3	2.113
871	A07	5569402	5761128	13	191.726
872	A07	5839828	5884738	6	44.91
873	A07	6012949	6014878	2	1.929
874	A07	6027065	6085421	11	58.356
875	A07	6087669	6111458	3	23.789
876	A07	6125749	6125985	2	0.236
877	A07	6253829	6311975	4	58.146
878	A07	6474305	6483312	5	9.007
879	A07	6666613	6808432	17	141.819
880	A07	6816670	6863028	5	46.358
881	A07	6966781	6974287	2	7.506
882	A07	6985437	7002150	10	16.713
883	A07	7088009	7101988	2	13.979
884	A07	7148057	7219571	6	71.514
885	A07	7233191	7356421	21	123.23
886	A07	7356463	7379700	5	23.237
887	A07	7380190	7480993	11	100.803
888	A07	7580148	7586437	3	6.289
889	A07	7684223	7687011	3	2.788
890	A07	7689544	7806903	9	117.359
891	A07	8128513	8137352	3	8.839
892	A07	8322985	8334033	2	11.048
893	A07	8478417	8519571	11	41.154
894	A07	8959604	8974478	2	14.874
895	A07	9069134	9163109	21	93.975
896	A07	9266272	9269970	2	3.698
897	A07	9573871	9576109	2	2.238
898	A07	9660372	9704285	5	43.913
899	A07	9928815	9976400	5	47.585
900	A07	10018979	10032237	3	13.258
901	A07	10060420	10063010	4	2.59
902	A07	10083032	10109534	7	26.502
903	A07	10122503	10128562	2	6.059
904	A07	10189867	10193863	2	3.996
905	A07	10197558	10197703	2	0.145
906	A07	10404107	10412880	3	8.773
907	A07	10430988	10442659	4	11.671
908	A07	10508283	10509428	2	1.145
909	A07	10656828	10656963	2	0.135
910	A07	10847612	10862880	2	15.268
911	A07	10918029	10920979	2	2.95
912	A07	11183277	11196274	4	12.997
913	A07	11208171	11208496	2	0.325
914	A07	11359666	11360785	2	1.119
915	A07	11369948	11373533	3	3.585
916	A07	11406690	11426011	3	19.321
917	A07	11469966	11472336	2	2.37
918	A07	11533815	11533843	2	0.028
919	A07	11734445	11738218	4	3.773
920	A07	11755250	11769218	2	13.968
921	A07	12050065	12050466	2	0.401
922	A07	12050551	12052540	2	1.989
923	A07	12226181	12236788	3	10.607
924	A07	12296452	12297333	2	0.881
925	A07	12312566	12352837	4	40.271
926	A07	12357777	12491752	13	133.975
927	A07	12545074	12562027	2	16.953
928	A07	12617556	12629830	2	12.274
929	A07	12802989	12807177	5	4.188
930	A07	12809010	12812021	2	3.011
931	A07	12813027	12813213	2	0.186
932	A07	12926350	12959612	11	33.262
933	A07	13439770	13457344	2	17.574
934	A07	13504824	13504938	2	0.114
935	A07	13543720	13548699	2	4.979
936	A07	13778182	13779850	3	1.668
937	A07	13888572	13910944	3	22.372
938	A07	14097314	14104305	4	6.991
939	A07	14241848	14254403	3	12.555
940	A07	14265936	14268315	2	2.379
941	A07	14314015	14316430	2	2.415
942	A07	14568039	14573719	6	5.68
943	A07	14640201	14641410	3	1.209
944	A07	14649031	14650363	2	1.332
945	A07	14694701	14695841	2	1.14
946	A07	14930774	14930836	2	0.062
947	A07	15170956	15176847	4	5.891
948	A07	15218700	15227750	5	9.05
949	A07	15237402	15251614	2	14.212
950	A07	15254959	15255974	3	1.015
951	A07	15403574	15407215	2	3.641
952	A07	15486675	15486854	2	0.179
953	A07	15490107	15522191	6	32.084
954	A07	15884463	15884521	2	0.058
955	A07	16155437	16155722	2	0.285
956	A07	16199245	16210666	4	11.421
957	A07	16521567	16559780	6	38.213
958	A07	16644176	16644334	2	0.158
959	A07	16644403	16644404	2	0.001
960	A07	16976536	17075770	5	99.234
961	A07	17140769	17143480	2	2.711
962	A07	17193858	17227093	5	33.235
963	A07	17278114	17293498	3	15.384
964	A07	17483951	17487754	5	3.803
965	A07	17530087	17600231	8	70.144
966	A07	17662661	17665725	2	3.064
967	A07	17677096	17704573	3	27.477
968	A07	17704653	17710574	3	5.921
969	A07	17912916	17954968	5	42.052
970	A07	17964581	17982614	4	18.033
971	A07	18224417	18225051	2	0.634
972	A07	18374570	18449628	5	75.058
973	A07	18674343	18723793	12	49.45
974	A07	18975227	18982003	2	6.776
975	A07	19067795	19074068	2	6.273
976	A07	19126872	19127237	2	0.365
977	A07	19301572	19319144	3	17.572
978	A07	19374176	19378116	2	3.94
979	A07	19646003	19646109	2	0.106
980	A07	19874380	19881316	3	6.936
981	A07	19927219	19927335	2	0.116
982	A07	20097779	20156128	7	58.349
983	A07	20170530	20178553	2	8.023
984	A07	20221170	20250046	3	28.876
985	A07	20916420	20935270	5	18.85
986	A07	20943040	20946758	3	3.718
987	A07	21681325	21687400	3	6.075
988	A07	21998637	21998805	2	0.168
989	A07	22372070	22372726	5	0.656
990	A07	22638792	22639684	3	0.892
991	A07	22752139	22754057	2	1.918
992	A07	22921984	22927703	2	5.719
993	A07	23093496	23107252	2	13.756
994	A07	23149742	23149992	3	0.25
995	A07	23178216	23179000	2	0.784
996	A07	23224930	23227199	2	2.269
997	A07	23229655	23236925	2	7.27
998	A07	23240620	23258864	2	18.244
999	A07	23356714	23357700	2	0.986
1000	A07	23385107	23385846	2	0.739
1001	A07	23480963	23481353	3	0.39
1002	A07	23508964	23509034	2	0.07
1003	A07	23636556	23637132	2	0.576
1004	A07	23706311	23706334	2	0.023
1005	A07	23947691	23956671	2	8.98
1006	A08	301147	375614	15	74.467
1007	A08	933722	943688	2	9.966
1008	A08	975204	975382	2	0.178
1009	A08	1841896	1843863	2	1.967
1010	A08	1903814	1903901	2	0.087
1011	A08	1941449	1969257	3	27.808
1012	A08	2022082	2026006	2	3.924
1013	A08	2088677	2098858	2	10.181
1014	A08	2123398	2130211	2	6.813
1015	A08	2268852	2269838	2	0.986
1016	A08	2375896	2607600	9	231.704
1017	A08	2658825	2666889	3	8.064
1018	A08	2700226	2781820	10	81.594
1019	A08	2845974	2951463	8	105.489
1020	A08	3272072	3466835	6	194.763
1021	A08	3496560	3551844	4	55.284
1022	A08	3571214	3864404	10	293.19
1023	A08	3865177	4748267	18	883.09
1024	A08	4824379	4824670	2	0.291
1025	A08	4868378	4869220	2	0.842
1026	A08	4869384	5232251	18	362.867
1027	A08	5233796	5307253	4	73.457
1028	A08	6053737	6462125	24	408.388
1029	A08	6759064	6951542	5	192.478
1030	A08	7144366	7144863	2	0.497
1031	A08	7221070	7343017	10	121.947
1032	A08	7378705	7378896	2	0.191
1033	A08	7455120	7460650	3	5.53
1034	A08	7461431	7465894	4	4.463
1035	A08	7489529	7529599	4	40.07
1036	A08	8162764	8166412	2	3.648
1037	A08	8369017	8746277	10	377.26
1038	A08	10481443	10785697	5	304.254
1039	A08	10884695	10884696	2	0.001
1040	A08	10959752	10975987	2	16.235
1041	A08	11103008	11110919	2	7.911
1042	A08	11126529	11127257	2	0.728
1043	A08	11166312	11235203	10	68.891
1044	A08	11378003	11390087	2	12.084
1045	A08	11437182	11438067	2	0.885
1046	A08	11662910	11663923	2	1.013
1047	A08	11815321	11831201	3	15.88
1048	A08	12061794	12062055	2	0.261
1049	A08	12201922	12213622	2	11.7
1050	A08	12216058	12316246	24	100.188
1051	A08	12509852	12513615	2	3.763
1052	A08	12564064	12571023	8	6.959
1053	A08	12798010	12825782	5	27.772
1054	A08	13277117	13277447	5	0.33
1055	A08	13285985	13287981	2	1.996
1056	A08	13491148	13499517	3	8.369
1057	A08	13670711	13673023	2	2.312
1058	A08	13768211	13793552	3	25.341
1059	A08	14238462	14317038	4	78.576
1060	A08	14376382	14393085	2	16.703
1061	A08	14643324	14647828	2	4.504
1062	A08	14688733	14689394	4	0.661
1063	A08	14726774	14726924	2	0.15
1064	A08	14792298	14798727	2	6.429
1065	A08	14837600	14843345	2	5.745
1066	A08	14852010	14852138	2	0.128
1067	A08	14903464	14969753	4	66.289
1068	A08	14979930	14985016	3	5.086
1069	A08	15073113	15101497	5	28.384
1070	A08	15101651	15126844	4	25.193
1071	A08	15131351	15153702	4	22.351
1072	A08	15167292	15175614	2	8.322
1073	A08	15272098	15495493	4	223.395
1074	A08	15874073	15961869	5	87.796
1075	A08	16102379	16102616	2	0.237
1076	A08	16530143	16530557	2	0.414
1077	A08	16583217	16600037	2	16.82
1078	A08	16822897	16824989	2	2.092
1079	A08	17120054	17123319	2	3.265
1080	A08	17285913	17306327	3	20.414
1081	A08	17341743	17343498	2	1.755
1082	A08	17346158	17365874	3	19.716
1083	A08	17422259	17422529	2	0.27
1084	A08	17498689	17510173	2	11.484
1085	A08	17729739	17736292	2	6.553
1086	A08	17809479	17828265	4	18.786
1087	A08	18009782	18015064	2	5.282
1088	A08	18026415	18028771	3	2.356
1089	A08	18061837	18069005	2	7.168
1090	A08	18320267	18334805	2	14.538
1091	A09	1026540	1026576	2	0.036
1092	A09	1733541	1742772	2	9.231
1093	A09	2077718	2079453	4	1.735
1094	A09	2140292	2141400	3	1.108
1095	A09	2187710	2188216	2	0.506
1096	A09	2233535	2263626	5	30.091
1097	A09	2292024	2292272	2	0.248
1098	A09	2323836	2324620	3	0.784
1099	A09	2375163	2375494	2	0.331
1100	A09	2449681	2454777	4	5.096
1101	A09	2511660	2511885	2	0.225
1102	A09	3134656	3147306	2	12.65
1103	A09	3280466	3282202	2	1.736
1104	A09	3790233	3791633	2	1.4
1105	A09	3979360	3982256	2	2.896
1106	A09	4057953	4058433	2	0.48
1107	A09	4595959	4600648	3	4.689
1108	A09	4849988	4862958	8	12.97
1109	A09	4887506	4891216	2	3.71
1110	A09	4955190	4956372	2	1.182
1111	A09	5541252	5542411	3	1.159
1112	A09	7176954	7184991	4	8.037
1113	A09	8020115	8020232	2	0.117
1114	A09	8090173	8090214	2	0.041
1115	A09	8247204	8283274	5	36.07
1116	A09	8414605	8414720	2	0.115
1117	A09	8525785	8725823	7	200.038
1118	A09	8894275	8900459	3	6.184
1119	A09	9151261	9151701	2	0.44
1120	A09	9224488	9224706	2	0.218
1121	A09	9227947	9228132	2	0.185
1122	A09	9571333	9589766	3	18.433
1123	A09	9757103	9771872	4	14.769
1124	A09	9946427	9946466	2	0.039
1125	A09	10037788	10068853	12	31.065
1126	A09	10101030	10258034	13	157.004
1127	A09	10761587	10773908	2	12.321
1128	A09	11039768	11054052	2	14.284
1129	A09	12990872	13414285	7	423.413
1130	A09	13430673	13471862	6	41.189
1131	A09	13495006	13500580	2	5.574
1132	A09	14053409	14055794	2	2.385
1133	A09	14267801	14301296	10	33.495
1134	A09	14305289	16005288	51	1700
1135	A09	16022457	16288231	34	265.774
1136	A09	16301869	16303112	5	1.243
1137	A09	16321792	16785320	82	463.528
1138	A09	16857042	16857451	2	0.409
1139	A09	16981564	17057595	6	76.031
1140	A09	17092595	17502985	26	410.39
1141	A09	17607091	17616601	2	9.51
1142	A09	19311789	19553970	8	242.181
1143	A09	21747272	21761606	4	14.334
1144	A09	21895288	21898106	2	2.818
1145	A09	21919216	22022718	7	103.502
1146	A09	22081649	22082875	2	1.226
1147	A09	22100621	22144823	7	44.202
1148	A09	22264194	22264235	2	0.041
1149	A09	22308543	22308739	2	0.196
1150	A09	23345311	23394598	7	49.287
1151	A09	23754325	23820922	4	66.597
1152	A09	23821964	23823357	3	1.393
1153	A09	23825092	23842680	2	17.588
1154	A09	23942097	24422548	15	480.451
1155	A09	24548882	24621818	5	72.936
1156	A09	24783066	24783393	2	0.327
1157	A09	24935088	24935124	2	0.036
1158	A09	25530455	25898145	13	367.69
1159	A09	26005785	26007273	2	1.488
1160	A09	26125700	26129498	2	3.798
1161	A09	26847612	26855369	3	7.757
1162	A09	26880554	26898466	2	17.912
1163	A09	27047194	27063786	2	16.592
1164	A09	27112918	27121106	2	8.188
1165	A09	27129362	27281999	5	152.637
1166	A09	27306397	27350257	6	43.86
1167	A09	27923619	27923904	2	0.285
1168	A09	27929409	27938091	5	8.682
1169	A09	28041345	28047748	3	6.403
1170	A09	28059020	28063561	3	4.541
1171	A09	28221518	28223197	4	1.679
1172	A09	28458874	28460002	2	1.128
1173	A09	28475913	28479254	2	3.341
1174	A09	28557686	28557759	2	0.073
1175	A09	28702794	28709369	3	6.575
1176	A09	29072703	29089789	4	17.086
1177	A09	29098409	29117784	2	19.375
1178	A09	29244426	29246604	5	2.178
1179	A09	29298869	29302102	8	3.233
1180	A09	29341613	29345001	2	3.388
1181	A09	29394098	29395787	4	1.689
1182	A09	29631110	29633442	2	2.332
1183	A09	30668190	30668321	2	0.131
1184	A09	31045610	31047900	2	2.29
1185	A09	31175921	31177385	2	1.464
1186	A09	31209894	31291418	7	81.524
1187	A09	32623230	32623271	2	0.041
1188	A09	32626043	32627590	2	1.547
1189	A09	32651658	32651695	2	0.037
1190	A09	32655465	32661525	2	6.06
1191	A09	33415050	33421807	2	6.757
1192	A10	243932	363869	17	119.937
1193	A10	365207	369888	10	4.681
1194	A10	474891	475693	6	0.802
1195	A10	751022	756058	5	5.036
1196	A10	870885	885083	2	14.198
1197	A10	1106698	1123095	2	16.397
1198	A10	1154259	1167446	3	13.187
1199	A10	1361061	1381944	3	20.883
1200	A10	1409087	1416137	2	7.05
1201	A10	1428972	1432905	2	3.933
1202	A10	1458430	1459529	2	1.099
1203	A10	1540525	1569846	5	29.321
1204	A10	1572555	1574771	2	2.216
1205	A10	1611887	1612779	2	0.892
1206	A10	1649454	1675340	4	25.886
1207	A10	1676807	1770314	10	93.507
1208	A10	2121516	2123133	2	1.617
1209	A10	2416799	2418380	2	1.581
1210	A10	2519724	2520660	3	0.936
1211	A10	2531128	2533842	3	2.714
1212	A10	2691475	2695943	2	4.468
1213	A10	2736879	2738224	2	1.345
1214	A10	3310456	4598804	85	1288.35
1215	A10	4733206	5318085	28	584.879
1216	A10	5414924	5417444	2	2.52
1217	A10	5464423	5517191	5	52.768
1218	A10	5819637	5829607	2	9.97
1219	A10	5864989	6024555	14	159.566
1220	A10	6093770	6113504	4	19.734
1221	A10	6310132	6341322	16	31.19
1222	A10	6376523	6783172	17	406.649
1223	A10	7075192	7080905	5	5.713
1224	A10	7108258	7151949	6	43.691
1225	A10	7258574	7273158	3	14.584
1226	A10	7306373	7825279	123	518.906
1227	A10	8124261	8170469	5	46.208
1228	A10	8238777	8246576	3	7.799
1229	A10	8667665	8667839	2	0.174
1230	A10	8903499	8926044	4	22.545
1231	A10	9019997	9020242	2	0.245
1232	A10	9066325	9067281	2	0.956
1233	A10	9283405	9291380	3	7.975
1234	A10	9320962	9323520	3	2.558
1235	A10	9383993	9386598	2	2.605
1236	A10	9401503	9446227	8	44.724
1237	A10	9670285	9703635	5	33.35
1238	A10	9741238	9753886	3	12.648
1239	A10	9922640	9924307	2	1.667
1240	A10	9968939	9976541	2	7.602
1241	A10	10149727	10150838	2	1.111
1242	A10	10365858	10365903	2	0.045
1243	A10	10431874	10435665	5	3.791
1244	A10	10513312	10516278	3	2.966
1245	A10	10525934	10543248	2	17.314
1246	A10	10544006	10557255	3	13.249
1247	A10	10717907	10760348	6	42.441
1248	A10	10972377	10973413	2	1.036
1249	A10	11051167	11058274	2	7.107
1250	A10	11158683	11185508	4	26.825
1251	A10	11300935	11329510	5	28.575
1252	A10	11400049	11413119	2	13.07
1253	A10	11439947	11445104	2	5.157
1254	A10	11780322	11785451	2	5.129
1255	A10	11938020	11938390	2	0.37
1256	A10	12013420	12019107	2	5.687
1257	A10	12042143	12042776	3	0.633
1258	A10	12305861	12312991	3	7.13
1259	A10	12328416	12342569	2	14.153
1260	A10	12401749	12402028	2	0.279
1261	A10	12480364	12481629	2	1.265
1262	A10	13206109	13206843	2	0.734
1263	A10	13241181	13246077	2	4.896
1264	A10	13374866	13375129	2	0.263
1265	A10	13388686	13402362	2	13.676
1266	A10	13432127	13432977	2	0.85
1267	A10	13494308	13519955	6	25.647
1268	A10	13853979	13855272	2	1.293
1269	A10	14106853	14112990	2	6.137
1270	A10	14458210	14458385	2	0.175
1271	A10	14601557	14611936	2	10.379
1272	A10	14708940	14724785	2	15.845
1273	A10	14747141	14761821	2	14.68
1274	A10	14852927	14865569	3	12.642
1275	A10	14894764	14897269	2	2.505
1276	A10	14999053	15049382	5	50.329
1277	A10	15054779	15058002	2	3.223
1278	A10	15089208	15100342	2	11.134
1279	A10	15158262	15158265	2	0.003
1280	A10	15183535	15191185	2	7.65
1281	A10	15237492	15252559	2	15.067
1282	A10	15402588	15420230	2	17.642
1283	A10	15489105	15492185	2	3.08
1284	A10	15500781	15502733	2	1.952
1285	A10	15503233	15535565	4	32.332
1286	A10	15579812	15593685	3	13.873
1287	A10	15655384	15656774	2	1.39
1288	A10	15686296	15695939	3	9.643
1289	A10	15789711	15807989	2	18.278
1290	A10	15809315	15814283	6	4.968
1291	A10	15814975	15819029	2	4.054
1292	A10	15819953	15821274	2	1.321
1293	A10	15844843	15860789	2	15.946
1294	A10	16048504	16055409	2	6.905
1295	A10	16108167	16108501	2	0.334
1296	A10	16128044	16133804	2	5.76
1297	A10	16181408	16191688	2	10.28
1298	A10	16535674	16551319	3	15.645
1299	A10	16737977	16738646	2	0.669
1300	A10	16910938	16911620	4	0.682
1301	A10	17368712	17374371	3	5.659
1302	C01	130594	150628	3
1303	C01	190380	290172	6	99.792
1304	C01	315548	322348	2	6.8
1305	C01	359914	373764	2	13.85
1306	C01	384293	675402	28	291.109
1307	C01	1065876	1075310	3	9.434
1308	C01	1179255	1183408	2	4.153
1309	C01	1221084	1274354	14	53.27
1310	C01	1282647	1450238	21	167.591
1311	C01	1451141	1453495	2	2.354
1312	C01	1522346	1588431	4	66.085
1313	C01	1761808	1769340	5	7.532
1314	C01	1873840	1875114	2	1.274
1315	C01	1923527	1923701	2	0.174
1316	C01	1928716	1928835	2	0.119
1317	C01	2159783	2238075	5	78.292
1318	C01	2978586	3076385	15	97.799
1319	C01	3078965	3091302	4	12.337
1320	C01	3139745	3176266	7	36.521
1321	C01	3204763	3222216	3	17.453
1322	C01	3291593	3292897	2	1.304
1323	C01	3326181	3327281	2	1.1
1324	C01	3328414	3500821	8	172.407
1325	C01	3540334	3548466	2	8.132
1326	C01	3718219	3719729	3	1.51
1327	C01	3995558	3999949	2	4.391
1328	C01	4010594	4015300	5	4.706
1329	C01	4017700	4019495	3	1.795
1330	C01	4025762	4324215	16	298.453
1331	C01	5031622	5036238	2	4.616
1332	C01	5769188	5770598	4	1.41
1333	C01	5897191	5903190	2	5.999
1334	C01	6232065	6238502	2	6.437
1335	C01	6375274	6771038	39	395.764
1336	C01	7030369	7103749	15	73.38
1337	C01	7260109	7322843	7	62.734
1338	C01	7368338	7407366	4	39.028
1339	C01	7604264	7608773	2	4.509
1340	C01	7679806	7683240	3	3.434
1341	C01	7866819	7875903	2	9.084
1342	C01	7998988	8003993	3	5.005
1343	C01	8060163	8121804	4	61.641
1344	C01	8211780	8221482	3	9.702
1345	C01	8885235	9059987	11	174.752
1346	C01	9664917	9755362	6	90.445
1347	C01	10453062	10912138	6	459.076
1348	C01	11021519	11034201	5	12.682
1349	C01	11063090	11068479	3	5.389
1350	C01	11120320	11158849	7	38.529
1351	C01	11159149	11159657	3	0.508
1352	C01	11162328	11167115	2	4.787
1353	C01	11280314	11328043	8	47.729
1354	C01	11329646	11358676	5	29.03
1355	C01	11390869	11408298	2	17.429
1356	C01	11473559	11540263	5	66.704
1357	C01	11640885	11746606	5	105.721
1358	C01	12373472	12374305	2	0.833
1359	C01	12474313	12583574	19	109.261
1360	C01	13264269	13285632	8	21.363
1361	C01	13656642	13685313	4	28.671
1362	C01	14179851	14195625	4	15.774
1363	C01	14196144	14196293	2	0.149
1364	C01	14487506	14488495	2	0.989
1365	C01	14492586	14534256	4	41.67
1366	C01	14718257	15069898	21	351.641
1367	C01	15864914	15953965	4	89.051
1368	C01	16156233	16248723	12	92.49
1369	C01	17014867	17476425	17	461.558
1370	C01	18023176	26244914	901	8221.74
1371	C01	26452473	26455504	4	3.031
1372	C01	26477835	26746437	8	268.602
1373	C01	29042193	30165640	58	1123.45
1374	C01	30252422	30352521	4	100.099
1375	C01	30525260	30791968	39	266.708
1376	C01	30806011	30927902	6	121.891
1377	C01	31194641	31274300	21	79.659
1378	C01	31345105	31792393	7	447.288
1379	C01	31956304	32039160	4	82.856
1380	C01	32259042	32440763	7	181.721
1381	C01	32913300	33060355	17	147.055
1382	C01	33411731	33427987	3	16.256
1383	C01	33428709	33505824	5	77.115
1384	C01	33870674	33877029	4	6.355
1385	C01	34390061	34425687	10	35.626
1386	C01	34501543	34865520	31	363.977
1387	C01	34989078	34989228	2	0.15
1388	C01	35043721	35049878	8	6.157
1389	C01	35256136	35455144	7	199.008
1390	C01	35475952	35476739	3	0.787
1391	C01	35933245	36018834	11	85.589
1392	C01	36127121	36366172	7	239.051
1393	C01	36405920	36483401	5	77.481
1394	C01	36987848	36988154	2	0.306
1395	C01	37023267	37027212	3	3.945
1396	C01	37057609	37061335	2	3.726
1397	C01	37088703	37094757	2	6.054
1398	C01	37470919	37475257	5	4.338
1399	C01	38769272	38770734	7	1.462
1400	C02	5549538	5567124	4	17.586
1401	C02	5620727	5910022	20	289.295
1402	C02	6059616	6065749	2	6.133
1403	C02	6515571	6524278	2	8.707
1404	C02	6819168	6822590	3	3.422
1405	C02	6956944	7048254	4	91.31
1406	C02	7565779	7755815	4	190.036
1407	C02	7866732	7872281	2	5.549
1408	C02	8302379	8307708	2	5.329
1409	C02	8555181	8560239	2	5.058
1410	C02	8750760	9155469	54	404.709
1411	C02	9158181	9296110	16	137.929
1412	C02	9345306	9533051	5	187.745
1413	C02	9533402	9562615	6	29.213
1414	C02	9562741	9798534	11	235.793
1415	C02	10060732	10061156	2	0.424
1416	C02	10547090	10547302	2	0.212
1417	C02	10597133	10597141	2	0.008
1418	C02	10793938	10998050	13	204.112
1419	C02	11019806	11131819	17	112.013
1420	C02	11200728	11200998	2	0.27
1421	C02	11531521	11568523	5	37.002
1422	C02	11590957	12015058	9	424.101
1423	C02	12058838	12308194	8	249.356
1424	C02	12845509	12863640	5	18.131
1425	C02	13096345	13743384	7	647.039
1426	C02	13883137	14316723	9	433.586
1427	C02	15917402	16002660	5	85.258
1428	C02	16213129	16364641	34	151.512
1429	C02	16698675	16852420	13	153.745
1430	C02	17158636	17159078	2	0.442
1431	C02	17165656	17317933	13	152.277
1432	C02	17611055	17613565	2	2.51
1433	C02	17717592	18416863	6	699.271
1434	C02	18590765	18595048	4	4.283
1435	C02	19167553	19521775	8	354.222
1436	C02	19575412	19603068	7	27.656
1437	C02	19646170	19818603	8	172.433
1438	C02	19966877	20180960	7	214.083
1439	C02	20318306	20319242	5	0.936
1440	C02	21239355	21249309	4	9.954
1441	C02	21874845	22209631	11	334.786
1442	C02	22573498	22831865	7	258.367
1443	C02	23252213	23260587	2	8.374
1444	C02	23296264	31924433	653	8628.17
1445	C02	31951213	33598695	80	1647.48
1446	C02	34204368	34303781	14	99.413
1447	C02	34303933	35021771	81	717.838
1448	C02	35371447	35602466	4	231.019
1449	C02	35859371	35871947	8	12.576
1450	C02	36028487	36135113	12	106.626
1451	C02	36141394	36165948	14	24.554
1452	C02	37045885	37402647	10	356.762
1453	C02	37430320	37471380	16	41.06
1454	C02	37561551	37589867	3	28.316
1455	C02	37917937	37975335	7	57.398
1456	C02	38000835	38219960	24	219.125
1457	C02	38977478	39024622	15	47.144
1458	C02	39031841	39363469	11	331.628
1459	C02	39806952	39821495	3	14.543
1460	C02	39990655	40192990	39	202.335
1461	C02	40211485	40289396	10	77.911
1462	C02	40337030	40351069	7	14.039
1463	C02	40620842	40688762	16	67.92
1464	C02	40704727	40721261	3	16.534
1465	C02	40738419	40753773	3	15.354
1466	C02	41346614	41347472	2	0.858
1467	C02	41354715	41485286	5	130.571
1468	C02	41646439	41655136	2	8.697
1469	C02	41808424	41853453	7	45.029
1470	C02	42090230	42242763	10	152.533
1471	C02	42243137	42598842	9	355.705
1472	C02	42697901	42864339	19	166.438
1473	C02	43091389	43166929	11	75.54
1474	C02	43174171	43658352	11	484.181
1475	C02	43698553	44152009	20	453.456
1476	C02	44249626	44269944	5	20.318
1477	C02	44843844	44856206	2	12.362
1478	C02	45156042	45435919	15	279.877
1479	C02	45446612	45789191	9	342.579
1480	C02	45841822	45864454	7	22.632
1481	C02	46038150	46139736	7	101.586
1482	C03	2449	17070	3	14.621
1483	C03	185578	190320	3	4.742
1484	C03	410142	418282	2	8.14
1485	C03	478951	482938	2	3.987
1486	C03	830111	830369	2	0.258
1487	C03	854175	854536	2	0.361
1488	C03	1180316	1180809	2	0.493
1489	C03	1380050	1385147	2	5.097
1490	C03	1397313	1399365	2	2.052
1491	C03	1859467	1878936	3	19.469
1492	C03	2257027	2321171	4	64.144
1493	C03	2626489	2745112	5	118.623
1494	C03	2878396	2895371	5	16.975
1495	C03	2922357	2924214	2	1.857
1496	C03	3021717	3023099	2	1.382
1497	C03	3182897	3217173	6	34.276
1498	C03	3337727	3338702	3	0.975
1499	C03	3397652	3398544	2	0.892
1500	C03	3413081	3725125	27	312.044
1501	C03	3725190	3771121	5	45.931
1502	C03	3825559	3828853	2	3.294
1503	C03	3921363	3929611	6	8.248
1504	C03	3939468	4099156	18	159.688
1505	C03	4121879	4125574	2	3.695
1506	C03	4284272	4417337	6	133.065
1507	C03	4427719	4427810	2	0.091
1508	C03	4427828	4461709	18	33.881
1509	C03	4638650	4656379	4	17.729
1510	C03	4776142	4776190	2	0.048
1511	C03	4880199	4883434	3	3.235
1512	C03	5019191	5020240	3	1.049
1513	C03	5054088	5093304	6	39.216
1514	C03	5100049	5106768	2	6.719
1515	C03	5124186	5167250	4	43.064
1516	C03	5245196	5261022	15	15.826
1517	C03	5375129	5377810	2	2.681
1518	C03	5393648	5444704	5	51.056
1519	C03	5446466	5466095	5	19.629
1520	C03	5631645	5705548	6	73.903
1521	C03	5750782	5910303	5	159.521
1522	C03	5960087	5978085	3	17.998
1523	C03	6029596	6030816	2	1.22
1524	C03	6055601	6136754	5	81.153
1525	C03	6152259	6162734	3	10.475
1526	C03	6546779	6557527	2	10.748
1527	C03	6711597	6713519	3	1.922
1528	C03	6837075	6839855	3	2.78
1529	C03	6849043	6852105	2	3.062
1530	C03	6906377	6908358	4	1.981
1531	C03	6945782	6962189	3	16.407
1532	C03	6962656	7104401	14	141.745
1533	C03	7154216	7195878	4	41.662
1534	C03	7197753	7209418	7	11.665
1535	C03	7398581	7592487	19	193.906
1536	C03	7595076	7606468	10	11.392
1537	C03	7606673	7715813	21	109.14
1538	C03	7797950	7830878	8	32.928
1539	C03	7959041	7963632	3	4.591
1540	C03	7964106	8073912	34	109.806
1541	C03	8077220	8114330	8	37.11
1542	C03	8130978	8145329	2	14.351
1543	C03	8199252	8219156	9	19.904
1544	C03	8224827	8234379	7	9.552
1545	C03	8236599	8319379	10	82.78
1546	C03	8326507	8645483	5	318.976
1547	C03	8956439	8968414	2	11.975
1548	C03	9149325	9150063	3	0.738
1549	C03	10094799	10128810	5	34.011
1550	C03	10445195	10445340	2	0.145
1551	C03	10469259	10496860	10	27.601
1552	C03	10792733	10830593	4	37.86
1553	C03	10837496	10837794	2	0.298
1554	C03	10943820	10948763	3	4.943
1555	C03	11039969	11050933	2	10.964
1556	C03	11055870	11380645	5	324.775
1557	C03	11463291	11475845	2	12.554
1558	C03	11523649	11526721	6	3.072
1559	C03	11882737	11904282	5	21.545
1560	C03	12069838	12069869	2	0.031
1561	C03	12083456	12086108	2	2.652
1562	C03	12092400	12101251	5	8.851
1563	C03	12150821	12251512	17	100.691
1564	C03	12259787	12260819	3	1.032
1565	C03	12372730	12377654	3	4.924
1566	C03	12396126	12400513	2	4.387
1567	C03	12570044	12575999	3	5.955
1568	C03	12609156	12708068	8	98.912
1569	C03	12814593	12816836	2	2.243
1570	C03	12887538	13088954	14	201.416
1571	C03	13133602	13152136	2	18.534
1572	C03	13190331	13194474	2	4.143
1573	C03	13592553	13699028	6	106.475
1574	C03	13854699	13877277	6	22.578
1575	C03	14037819	14071402	5	33.583
1576	C03	14309904	14317248	2	7.344
1577	C03	14497373	14789318	7	291.945
1578	C03	14885948	14968993	19	83.045
1579	C03	14994270	15056688	12	62.418
1580	C03	15057249	15106646	18	49.397
1581	C03	15113577	15183050	17	69.473
1582	C03	15183828	15185180	2	1.352
1583	C03	15280459	15308783	8	28.324
1584	C03	15409079	15454695	9	45.616
1585	C03	15463093	15481165	5	18.072
1586	C03	16272223	16477645	66	205.422
1587	C03	16522332	16530245	2	7.913
1588	C03	16535196	16639769	21	104.573
1589	C03	16668542	16670873	2	2.331
1590	C03	16683720	16684062	2	0.342
1591	C03	16684080	16705816	14	21.736
1592	C03	16783572	16783821	3	0.249
1593	C03	17005280	17219488	18	214.208
1594	C03	17219554	17319215	8	99.661
1595	C03	17322114	17331209	2	9.095
1596	C03	17335378	17352002	4	16.624
1597	C03	17377412	17553867	29	176.455
1598	C03	17554286	17599835	14	45.549
1599	C03	17957079	17958528	2	1.449
1600	C03	18450469	18690205	7	239.736
1601	C03	18770814	18776929	8	6.115
1602	C03	19626774	19626812	2	0.038
1603	C03	19662201	19662696	2	0.495
1604	C03	19699688	19725463	13	25.775
1605	C03	20730226	20735322	2	5.096
1606	C03	20809474	20819986	2	10.512
1607	C03	20851798	20891325	4	39.527
1608	C03	21437467	21585586	5	148.119
1609	C03	21600768	21684781	6	84.013
1610	C03	21686215	21699133	2	12.918
1611	C03	21717857	21723057	3	5.2
1612	C03	21809626	21829849	7	20.223
1613	C03	21917967	21931218	5	13.251
1614	C03	22217402	22345323	10	127.921
1615	C03	22368444	22392006	15	23.562
1616	C03	22435282	22631405	16	196.123
1617	C03	23140886	23141409	2	0.523
1618	C03	23289612	23299466	2	9.854
1619	C03	23356791	23357277	2	0.486
1620	C03	23409090	23418438	2	9.348
1621	C03	24097586	24098707	2	1.121
1622	C03	25501073	25519117	2	18.044
1623	C03	25907893	25952833	5	44.94
1624	C03	26153247	26165296	2	12.049
1625	C03	26251929	26334954	8	83.025
1626	C03	26335127	26346580	2	11.453
1627	C03	26429106	26681726	8	252.62
1628	C03	26872176	27365071	50	492.895
1629	C03	27596440	27608545	3	12.105
1630	C03	27859412	28444788	10	585.376
1631	C03	28543971	28546280	3	2.309
1632	C03	28566209	28578093	3	11.884
1633	C03	28895248	29107998	16	212.75
1634	C03	29800832	29808118	2	7.286
1635	C03	29855522	29855655	2	0.133
1636	C03	29866914	29932007	10	65.093
1637	C03	30214244	30219097	3	4.853
1638	C03	30279384	30285139	14	5.755
1639	C03	30351677	30383632	7	31.955
1640	C03	30869414	30962483	14	93.069
1641	C03	30976803	30976926	2	0.123
1642	C03	31617273	31634096	2	16.823
1643	C03	32463668	32507112	8	43.444
1644	C03	32652489	32840729	10	188.24
1645	C03	33063042	33089140	5	26.098
1646	C03	34830302	34832746	4	2.444
1647	C03	34921707	34963430	7	41.723
1648	C03	35120968	35473023	20	352.055
1649	C03	35610947	35872139	18	261.192
1650	C03	46498778	46561901	17	63.123
1651	C03	46752821	46819816	7	66.995
1652	C03	47252916	47264461	2	11.545
1653	C03	47333110	47368728	6	35.618
1654	C03	47489638	47489668	2	0.03
1655	C03	47597706	47826773	7	229.067
1656	C03	48062603	48165790	6	103.187
1657	C03	48362856	48389679	3	26.823
1658	C03	48437554	48438660	2	1.106
1659	C03	48478041	48571232	5	93.191
1660	C03	48581999	48672055	5	90.056
1661	C03	48748925	48754822	2	5.897
1662	C03	48779239	48820306	6	41.067
1663	C03	49059688	49061368	2	1.68
1664	C03	49117854	49151904	7	34.05
1665	C03	49160264	49162222	2	1.958
1666	C03	49244733	49256434	2	11.701
1667	C03	49306090	49314057	3	7.967
1668	C03	49615679	49659535	5	43.856
1669	C03	50058533	50146997	6	88.464
1670	C03	50268434	50480724	17	212.29
1671	C03	50489254	51025057	38	535.803
1672	C03	51332091	51480643	18	148.552
1673	C03	51498861	51508297	3	9.436
1674	C03	51650211	53306349	113	1656.14
1675	C03	53438359	53440872	2	2.513
1676	C03	53575148	53580198	2	5.05
1677	C03	53584065	53639589	6	55.524
1678	C03	53921097	54363177	22	442.08
1679	C03	54364079	54461104	13	97.025
1680	C03	54463423	55436849	34	973.426
1681	C03	55441260	55717301	25	276.041
1682	C03	55936843	55942803	3	5.96
1683	C03	56695902	56704717	3	8.815
1684	C03	56871282	56947363	6	76.081
1685	C03	57106238	57106342	2	0.104
1686	C03	57136731	57161349	8	24.618
1687	C03	57297185	57297972	2	0.787
1688	C03	57527211	57604676	4	77.465
1689	C03	57743376	58079114	11	335.738
1690	C03	58088063	58097249	6	9.186
1691	C03	58160900	58296585	15	135.685
1692	C03	58348354	58354341	6	5.987
1693	C03	58374408	58498994	7	124.586
1694	C03	58902470	58920059	3	17.589
1695	C03	59225789	59367943	4	142.154
1696	C03	59421240	59428873	2	7.633
1697	C03	59450469	59602535	10	152.066
1698	C03	59669414	59740562	12	71.148
1699	C03	60418427	60451016	9	32.589
1700	C04	1563	34050	5	32.487
1701	C04	90141	93977	2	3.836
1702	C04	98063	101513	2	3.45
1703	C04	368577	378537	2	9.96
1704	C04	598903	617398	2	18.495
1705	C04	818610	820026	2	1.416
1706	C04	1146332	1155196	2	8.864
1707	C04	1244649	1254685	7	10.036
1708	C04	1713833	1742024	4	28.191
1709	C04	1959800	1959863	2	0.063
1710	C04	1994560	2057506	4	62.946
1711	C04	2093302	2093843	3	0.541
1712	C04	2498631	2511207	5	12.576
1713	C04	2573633	2580603	2	6.97
1714	C04	3245287	3393204	9	147.917
1715	C04	3624761	3700325	5	75.564
1716	C04	3759798	3775770	2	15.972
1717	C04	3857470	3952634	5	95.164
1718	C04	4068393	4068923	2	0.53
1719	C04	4095997	4106827	2	10.83
1720	C04	4120850	4138544	3	17.694
1721	C04	4482400	4546143	5	63.743
1722	C04	4794698	4795092	2	0.394
1723	C04	5164917	5168467	2	3.55
1724	C04	5497180	5505778	2	8.598
1725	C04	5681111	5766364	5	85.253
1726	C04	5915413	5915633	2	0.22
1727	C04	5942484	5984479	4	41.995
1728	C04	5995503	5996085	3	0.582
1729	C04	6031925	6107994	4	76.069
1730	C04	6173052	6449504	8	276.452
1731	C04	6465764	6491356	3	25.592
1732	C04	6618000	6629238	6	11.238
1733	C04	6859003	6864768	2	5.765
1734	C04	7268927	7272707	4	3.78
1735	C04	8065329	8083193	6	17.864
1736	C04	8083528	8179385	9	95.857
1737	C04	8375692	8395374	2	19.682
1738	C04	9140950	9213292	6	72.342
1739	C04	9868074	9977705	12	109.631
1740	C04	10417217	10417708	4	0.491
1741	C04	11249881	11266640	3	16.759
1742	C04	11286394	11537816	15	251.422
1743	C04	11654274	11961254	14	306.98
1744	C04	11962243	12347276	23	385.033
1745	C04	12683294	12724029	7	40.735
1746	C04	14028410	14164411	8	136.001
1747	C04	14165114	14165753	3	0.639
1748	C04	14214776	14934875	51	720.099
1749	C04	14935232	15148129	32	212.897
1750	C04	15155565	15342120	26	186.555
1751	C04	15364758	21624935	1049	6260.18
1752	C04	21625470	21676502	10	51.032
1753	C04	21769592	21781088	6	11.496
1754	C04	22138260	22154079	2	15.819
1755	C04	22384969	23099663	60	714.694
1756	C04	23117408	23127274	3	9.866
1757	C04	23299643	23315324	4	15.681
1758	C04	23578233	25068402	6	1490.17
1759	C04	28253005	28519409	26	266.404
1760	C04	28592119	28603094	9	10.975
1761	C04	29013882	29768459	107	754.577
1762	C04	30210812	30654285	11	443.473
1763	C04	30890030	31170669	28	280.639
1764	C04	31174768	31176781	2	2.013
1765	C04	31213669	31226807	3	13.138
1766	C04	31307318	31640015	6	332.697
1767	C04	31765723	31824452	13	58.729
1768	C04	32137254	32208477	7	71.223
1769	C04	32288704	32298405	4	9.701
1770	C04	32348676	32492901	4	144.225
1771	C04	33676650	33868253	13	191.603
1772	C04	33873191	33903221	5	30.03
1773	C04	33923910	33994668	4	70.758
1774	C04	34199415	34199432	2	0.017
1775	C04	34218812	34294266	5	75.454
1776	C04	34403945	34439307	6	35.362
1777	C04	34440000	34440109	2	0.109
1778	C04	34539213	34584781	13	45.568
1779	C04	34594741	34845257	5	250.516
1780	C04	34851334	34856130	2	4.796
1781	C04	35156197	35194014	7	37.817
1782	C04	35335783	35346575	6	10.792
1783	C04	35387931	35609828	14	221.897
1784	C04	35641313	36143901	11	502.588
1785	C04	36516426	36519838	5	3.412
1786	C04	36519845	37397813	82	877.968
1787	C04	37401596	37409369	2	7.773
1788	C04	37429357	37701794	9	272.437
1789	C04	37712616	37733288	3	20.672
1790	C04	37802630	37846846	7	44.216
1791	C04	37963245	37964856	7	1.611
1792	C04	38244229	38454570	15	210.341
1793	C04	38563460	38838177	19	274.717
1794	C04	38839448	38947653	12	108.205
1795	C04	39040036	39043891	3	3.855
1796	C04	39367029	39369623	2	2.594
1797	C04	39386088	39435354	4	49.266
1798	C04	40310628	40313023	2	2.395
1799	C04	40433939	40454829	3	20.89
1800	C04	41105722	41235730	33	130.008
1801	C04	41916378	41917893	2	1.515
1802	C04	42703720	42717390	2	13.67
1803	C04	44202310	44202981	2	0.671
1804	C04	44445393	44478500	6	33.107
1805	C04	44479375	44500394	5	21.019
1806	C04	44543749	44582668	5	38.919
1807	C04	44692257	44693281	3	1.024
1808	C04	44718744	44742540	4	23.796
1809	C04	44769076	44872058	22	102.982
1810	C04	45278052	45327448	6	49.396
1811	C04	45354323	45363542	8	9.219
1812	C04	45457126	45459565	3	2.439
1813	C04	45492711	45496082	2	3.371
1814	C04	45532698	45617633	8	84.935
1815	C04	45714831	45737087	3	22.256
1816	C04	45922939	45927052	4	4.113
1817	C04	45942077	45949946	3	7.869
1818	C04	46788296	46804705	7	16.409
1819	C04	46951885	46954300	2	2.415
1820	C04	47079855	47099919	3	20.064
1821	C04	47133382	47227575	18	94.193
1822	C04	47585256	47713468	5	128.212
1823	C04	47723266	47723756	2	0.49
1824	C04	48117822	48117934	2	0.112
1825	C04	48339956	48357703	2	17.747
1826	C04	48635822	48734361	4	98.539
1827	C04	48811793	48843156	5	31.363
1828	C04	48860085	48864683	3	4.598
1829	C05	44364	122531	4	78.167
1830	C05	142961	201206	5	58.245
1831	C05	288306	309304	6	20.998
1832	C05	410195	434450	8	24.255
1833	C05	571181	573314	3	2.133
1834	C05	901286	902997	3	1.711
1835	C05	957275	978285	3	21.01
1836	C05	1042737	1052462	2	9.725
1837	C05	1169609	1174008	5	4.399
1838	C05	1195446	1204923	2	9.477
1839	C05	1217706	1223159	4	5.453
1840	C05	1354927	1358337	4	3.41
1841	C05	1844336	1844470	2	0.134
1842	C05	1961855	1975270	4	13.415
1843	C05	2229597	2250834	3	21.237
1844	C05	2402500	2425557	3	23.057
1845	C05	2512412	2517457	2	5.045
1846	C05	2677275	2678501	2	1.226
1847	C05	2905460	2915080	2	9.62
1848	C05	3079529	3110638	8	31.109
1849	C05	3111991	3118666	2	6.675
1850	C05	3132580	3160494	3	27.914
1851	C05	3377381	3389294	3	11.913
1852	C05	3452097	3468054	2	15.957
1853	C05	3663009	3663234	2	0.225
1854	C05	3670250	3672794	2	2.544
1855	C05	3688067	3950198	5	262.131
1856	C05	4333981	4351683	3	17.702
1857	C05	4666300	4685533	3	19.233
1858	C05	4754163	4776070	3	21.907
1859	C05	4854452	4861041	3	6.589
1860	C05	4863261	4889001	4	25.74
1861	C05	5102517	5123353	4	20.836
1862	C05	6206640	6218578	2	11.938
1863	C05	6839249	6847149	2	7.9
1864	C05	7119543	7129843	7	10.3
1865	C05	8026114	8283112	5	256.998
1866	C05	8314937	8331052	2	16.115
1867	C05	8350569	8622052	7	271.483
1868	C05	8705126	8710025	2	4.899
1869	C05	8723593	8746291	9	22.698
1870	C05	9235094	9261474	7	26.38
1871	C05	9507030	9517513	4	10.483
1872	C05	10190124	10190544	2	0.42
1873	C05	10570959	10614306	5	43.347
1874	C05	10802291	11067035	31	264.744
1875	C05	11084837	11173086	27	88.249
1876	C05	11173971	11417594	20	243.623
1877	C05	11464972	11618545	10	153.573
1878	C05	11950990	12216340	46	265.35
1879	C05	12510899	12580250	10	69.351
1880	C05	12618555	12740869	9	122.314
1881	C05	12790077	13020283	16	230.206
1882	C05	14914512	14918226	2	3.714
1883	C05	14978361	14980823	2	2.462
1884	C05	15647611	16033725	6	386.114
1885	C05	17595832	17595855	2	0.023
1886	C05	30861198	30868411	2	7.213
1887	C05	35617312	35619359	2	2.047
1888	C05	35626723	35752134	11	125.411
1889	C05	36393175	36457929	7	64.754
1890	C05	37467446	37525165	7	57.719
1891	C05	37535574	37538901	3	3.327
1892	C05	37589669	37806059	17	216.39
1893	C05	37867182	37975262	9	108.08
1894	C05	40127075	40267317	6	140.242
1895	C05	40279351	40356061	5	76.71
1896	C05	40653027	40732728	6	79.701
1897	C05	40783753	40792875	4	9.122
1898	C05	40817333	40827817	3	10.484
1899	C05	40969884	41018295	4	48.411
1900	C05	41119376	41120129	4	0.753
1901	C05	41337369	41341809	2	4.44
1902	C05	41478027	41526665	4	48.638
1903	C05	41531415	41533906	3	2.491
1904	C05	41539895	41546175	2	6.28
1905	C05	41568365	41590432	4	22.067
1906	C05	41677500	41686297	3	8.797
1907	C05	41750625	41755691	8	5.066
1908	C05	42267126	42284306	4	17.18
1909	C06	39150	166428	16	127.278
1910	C06	2542236	2547569	2	5.333
1911	C06	2642592	2651581	2	8.989
1912	C06	2651944	2665759	7	13.815
1913	C06	2696476	2828991	11	132.515
1914	C06	2866540	2866683	2	0.143
1915	C06	2875405	2877586	2	2.181
1916	C06	2968643	3030023	11	61.38
1917	C06	3036304	3037093	2	0.789
1918	C06	3080523	3243298	17	162.775
1919	C06	3468219	3480912	5	12.693
1920	C06	3578273	3588380	2	10.107
1921	C06	3721744	3803284	13	81.54
1922	C06	4402436	4538942	13	136.506
1923	C06	5002933	5086621	7	83.688
1924	C06	5086630	5086865	2	0.235
1925	C06	5117156	5117357	2	0.201
1926	C06	5210951	5261893	9	50.942
1927	C06	5299310	5300250	2	0.94
1928	C06	5310992	5345758	5	34.766
1929	C06	5377812	5384761	3	6.949
1930	C06	5669191	5671381	2	2.19
1931	C06	5871744	5874006	2	2.262
1932	C06	5902750	5911587	8	8.837
1933	C06	5956460	6126053	12	169.593
1934	C06	6187568	6221628	6	34.06
1935	C06	6303710	6755570	12	451.86
1936	C06	7864681	7928258	8	63.577
1937	C06	11676488	11823904	7	147.416
1938	C06	12052706	12747185	26	694.479
1939	C06	12752262	12761196	5	8.934
1940	C06	13079668	13080732	2	1.064
1941	C06	13080944	13126360	12	45.416
1942	C06	13524511	13582976	8	58.465
1943	C06	14081245	14084574	2	3.329
1944	C06	14334665	14741978	4	407.313
1945	C06	15639053	15954734	20	315.681
1946	C06	17543840	17597098	4	53.258
1947	C06	17599166	17625011	10	25.845
1948	C06	18048742	18162141	4	113.399
1949	C06	18213168	18414526	27	201.358
1950	C06	18701952	18727237	4	25.285
1951	C06	18885585	19029432	13	143.847
1952	C06	19829422	19910432	11	81.01
1953	C06	20087514	20095523	2	8.009
1954	C06	20150579	20160348	3	9.769
1955	C06	20165454	20169739	2	4.285
1956	C06	20178066	20189633	9	11.567
1957	C06	20406780	20428349	20	21.569
1958	C06	21049996	21099834	9	49.838
1959	C06	21776673	21800262	15	23.589
1960	C06	22309224	22317133	3	7.909
1961	C06	22333309	22475989	8	142.68
1962	C06	22566562	22623913	5	57.351
1963	C06	23939690	24118116	6	178.426
1964	C06	24140680	24141779	2	1.099
1965	C06	24511079	24528771	7	17.692
1966	C06	24587591	24588103	3	0.512
1967	C06	24703117	24703391	2	0.274
1968	C06	25255758	25256488	3	0.73
1969	C06	25261257	25296712	4	35.455
1970	C06	25304746	25393197	6	88.451
1971	C06	25446869	25478088	4	31.219
1972	C06	25598210	25797463	5	199.253
1973	C06	26222194	26331038	12	108.844
1974	C06	27057115	27360938	4	303.823
1975	C06	27395584	27395866	3	0.282
1976	C06	27399859	27786696	21	386.837
1977	C06	27806732	27808921	2	2.189
1978	C06	28299517	28302626	3	3.109
1979	C06	28380983	28381763	2	0.78
1980	C06	29295795	29296939	2	1.144
1981	C06	29401572	29991114	17	589.542
1982	C06	30013719	30163669	25	149.95
1983	C06	30230824	31340690	36	1109.87
1984	C06	31536216	31695253	4	159.037
1985	C06	32026791	32036715	3	9.924
1986	C06	32133375	32136211	3	2.836
1987	C06	32216363	32255236	11	38.873
1988	C06	32287187	32291517	2	4.33
1989	C06	32296217	32296555	2	0.338
1990	C06	32300197	32301712	3	1.515
1991	C06	32328967	32407472	10	78.505
1992	C06	32408661	32410132	3	1.471
1993	C06	32727548	32819318	17	91.77
1994	C06	32884071	32884173	2	0.102
1995	C06	32950856	33064826	11	113.97
1996	C06	33213761	33255277	15	41.516
1997	C06	33578190	33582709	3	4.519
1998	C06	33676571	33676634	2	0.063
[truncated: 317 more rows]
