# Supplementary material for: Genome-Wide Association Study Provides Insight into the Genetic Control of Plant Height in Rapeseed (Brassica napus L.)
Source: Front Plant Sci. 2016 Jul 27;7:1102. doi: 10.3389/fpls.2016.01102 (PMC4961929; doi:10.3389/fpls.2016.01102)
Supplement: Supplementary file 5 [file Table5.XLSX]

## Sheet: Sheet1
Table S5. Summary of SNPs and candidate genes significantly associated with plant height
SNP	Chr	SNP position	Allele	MAF	MLM	MLM R2	GLM	GLM R2	A-D test	XP-CLR_SNP distance (Kb)	XP-CLR_position (bp)	XP-CLR score	LD Kb (r2=0.1)	Candidate B. napus gene	Chr	Gene position	Annotation	Arabidopsis ortholog	Pathway	Reference
Bn-A01-p1152359	A01	755995	T/C	0.232777			5.95354	0.04742					330	BnaA01g01320	A01	687603	ROT3/CYP90C1	AT4G36380	BR biosynthesis	Ohnishi T, Szatmari A M, Watanabe B, et al. C-23 hydroxylation by Arabidopsis CYP90C1 and CYP90D1 reveals a novel shortcut in brassinosteroid biosynthesis[J]. The Plant Cell, 2006, 18(11): 3275-3288.
Bn-A01-p2637699	A01	2144278	A/G	0.150667					5.8[1]				230	BnaA01g04600	A01	2147740	CESA1	AT4G32410	cell wall	Xie L, Yang C, Wang X. Brassinosteroids can regulate cellulose biosynthesis by controlling the expression of CESA genes in Arabidopsis[J]. Journal of experimental botany, 2011: err164.
Bn-A01-p3789302	A01	3436271	A/C	0.376333					5.3[1]				170	BnaA01g07220	A01	3406030	PAO5	AT4G29720	polyamine	Kim D W, Watanabe K, Murayama C, et al. Polyamine oxidase5 regulates Arabidopsis growth through thermospermine oxidase activity[J]. Plant physiology, 2014, 165(4): 1575-1590.
														BnaA01g07300	A01	3433295	ADP1/ABS3	AT4G29140	auxin	Li R, Li J, Li S, et al. ADP1 affects plant architecture by regulating local auxin biosynthesis[J]. PLoS Genet, 2014, 10(1): e1003954.
Bn-A01-p9254925	A01	7912076	T/G	0.404863			4.61604	0.02864	5.6[2]	57.1	7854969	3.15392	810	BnaA01g15540	A01	7956998	GAMT1	AT4G26420	GA biosynthesis	Varbanova M, Yamaguchi S, Yang Y, et al. Methylation of gibberellins by Arabidopsis GAMT1 and GAMT2[J]. The Plant Cell, 2007, 19(1): 32-45.
	A01	7912076												BnaA01g15350	A01	7849560	CGA1/GNL	AT4G26150	GA signaling	Richter R, Behringer C, Müller I K, et al. The GATA-type transcription factors GNC and GNL/CGA1 repress gibberellin signaling downstream from DELLA proteins and PHYTOCHROME-INTERACTING FACTORS[J]. Genes & Development, 2010, 24(18): 2093-2104.
Bn-A01-p23322377	A01	19193368	T/G	0.245342			5.00426	0.03133	5.1[2]	28.4	19164969	3.47258	430	BnaA01g27710	A01	19345174	TCTP	AT3G16640	regulation of mitotic cell cycle	Brioudes F, Thierry A M, Chambrier P, et al. Translationally controlled tumor protein is a conserved mitotic growth integrator in animals and plants[J]. Proceedings of the National Academy of Sciences, 2010, 107(37): 16384-16389.
Bn-A02-p3145923	A02	629806	A/C	0.162651					4.6[2]				930	BnaA02g01920	A02	872792	LEP	AT5G13910	GA signaling	van der Graaff E, Dulk-Ras A D, Hooykaas P J, et al. Activation tagging of the LEAFY PETIOLE gene affects leaf petiole development in Arabidopsis thaliana[J]. Development, 2000, 127(22): 4971-4980.
														BnaA02g02150	A02	944670	CYP724A1	AT5G14400	BR biosynthesis	Zhang R, Xia X, Lindsey K, et al. Functional complementation of dwf4 mutants of Arabidopsis by overexpression of CYP724A1[J]. Journal of plant physiology, 2012, 169(4): 421-428.
Bn-A02-p7926823	A02	4907991	T/C	0.271762			5.55602	0.04443	4.4[2]				370	BnaA02g09490	A02	4706537	IRX8/GAUT12	AT5G54690	cell wall	Persson S, Caffall K H, Freshour G, et al. The Arabidopsis irregular xylem8 mutant is deficient in glucuronoxylan and homogalacturonan, which are essential for secondary cell wall integrity[J]. The Plant Cell, 2007, 19(1): 237-255.
Bn-A02-p9240182	A02	6043499	T/G	0.079922					6[2]				650	BnaA02g11210	A02	5851980	GA20OX1	AT4G25420	GA biosynthesis	Barboza L, Effgen S, Alonso-Blanco C, et al. Arabidopsis semidwarfs evolved from independent mutations in GA20ox1, ortholog to green revolution dwarf alleles in rice and barley[J]. Proceedings of the National Academy of Sciences, 2013, 110(39): 15818-15823.
Bn-A02-p9610453	A02	6418368	A/C	0.226263			9.96847	0.06545	7.1[2]				650	BnaA02g12260	A02	6485638	RGA	AT2G01570	GA signaling	Liu C, Wang J, Huang T, et al. A missense mutation in the VHYNP motif of a DELLA protein causes a semi-dwarf mutant phenotype in Brassica napus[J]. Theoretical and Applied Genetics, 2010, 121(2): 249-258.
Bn-A02-p10540052	A02	7396444	A/G	0.295			7.71397	0.05775	7.2[2]				1110	BnaA02g13730	A02	7553643	MYB62	AT1G68320	GA biosynthesis	Devaiah B N, Madhuvanthi R, Karthikeyan A S, et al. Phosphate starvation responses and gibberellic acid biosynthesis are regulated by the MYB62 transcription factor in Arabidopsis[J]. Molecular Plant, 2009, 2(1): 43-58.
Bn-A02-p11345557	A02	8004810	T/C	0.379418			6.58803	0.0527	6.5[2]				1150	BnaA02g14220	A02	7985817	BIM2	AT1G69010	BR signaling	Cifuentes‐Esquivel N, Bou‐Torrent J, Galstyan A, et al. The bHLH proteins BEE and BIM positively modulate the shade avoidance syndrome in Arabidopsis seedlings[J]. The Plant Journal, 2013, 75(6): 989-1002.
Bn-A02-p12295281	A02	9011453	A/C	0.475992			4.4965	0.02781					1130	BnaA02g15320	A02	8832946	MYBL2	AT1G71030	BR signaling	Ye H, Li L, Guo H, et al. MYBL2 is a substrate of GSK3-like kinase BIN2 and acts as a corepressor of BES1 in brassinosteroid signaling pathway in Arabidopsis[J]. Proceedings of the National Academy of Sciences, 2012, 109(49): 20142-20147.
														BnaA02g15710	A02	9180620	TCP22	AT1G72010	GA signaling	Davière J M, Wild M, Regnault T, et al. Class I TCP-DELLA interactions in inflorescence shoot apex determine plant height[J]. Current Biology, 2014, 24(16): 1923-1928.
Bn-A02-p21930156	A02	21226248	T/C	0.329659			5.65103	0.04288					1370	BnaA02g28950	A02	21223638	TRIP-1	AT2G46280	BR signaling	Jiang J, Clouse S D. Expression of a plant gene with sequence similarity to animal TGF‐β receptor interacting protein is regulated by brassinosteroids and required for normal plant development[J]. The Plant Journal, 2001, 26(1): 35-45.
Bn-A02-p23792703	A02	22018955	A/G	0.333678			4.55363	0.03405					1370	BnaA02g29980	A02	21775541	SLY2	AT5G48170	GA signaling	Strader L C, Ritchie S, Soule J D, et al. Recessive-interfering mutations in the gibberellin signaling gene SLEEPY1 are rescued by overexpression of its homologue, SNEEZY[J]. Proceedings of the National Academy of Sciences of the United States of America, 2004, 101(34): 12771-12776.
Bn-A03-p6898220	A03	6179599	T/G	0.47463			4.74029	0.0295		132.8	6046840	4.91325	1230	BnaA03g13620	A03	6228388	CBF1	AT4G25490	GA signaling	Achard P, Gong F, Cheminant S, et al. The cold-inducible CBF1 factor–dependent signaling pathway modulates the accumulation of the growth-repressing DELLA proteins via its effect on gibberellin metabolism[J]. The Plant Cell, 2008, 20(8): 2117-2129.
														BnaA03g13910	A03	6370014	EPFL6	AT2G30370	others	Uchida N, Lee J S, Horst R J, et al. Regulation of inflorescence architecture by intertissue layer ligand–receptor communication between endodermis and phloem[J]. Proceedings of the National Academy of Sciences, 2012, 109(16): 6337-6342.
Bn-A03-p7672403	A03	6972819	T/G	0.46			6.50857	0.04174	4.7[2]				1250	BnaA03g15880	A03	7353236	GA2OX3	AT2G34555	GA biosynthesis	Rieu I, Eriksson S, Powers S J, et al. Genetic analysis reveals that C19-GA 2-oxidation is a major gibberellin inactivation pathway in Arabidopsis[J]. The Plant Cell, 2008, 20(9): 2420-2436.
Bn-A03-p8663803	A03	7955617	A/C	0.430185			4.54525	0.02815		208.8	7746840	38.1984	1250	BnaA03g16880	A03	7913700	ABCB1/PGP1	AT2G36910	auxin	Ye L, Liu L, Xing A, et al. Characterization of a dwarf mutant allele of Arabidopsis MDR-like ABC transporter AtPGP1 gene[J]. Biochemical and biophysical research communications, 2013, 441(4): 782-786.
														BnaA03g16830	A03	7873584	UGT73C5/DOGT1	AT2G36800	BR biosynthesis	Poppenberger B, Fujioka S, Soeno K, et al. The UGT73C5 of Arabidopsis thaliana glucosylates brassinosteroids[J]. Proceedings of the National Academy of Sciences of the United States of America, 2005, 102(42): 15253-15258.
Bn-A03-p14611641	A03	13781368	T/G	0.348671					5.3[1]	184.5	13596840	3.55606	250	BnaA03g28010	A03	13710448	STE1/DWF7	AT3G02580	BR biosynthesis	Silvestro D, Andersen T G, Schaller H, et al. Plant sterol metabolism. Δ 7-Sterol-C 5-desaturase (STE1/DWARF7), Δ 5, 7-sterol-Δ 7-reductase (DWARF5) and Δ 24-sterol-Δ 24-reductase (DIMINUTO/DWARF1) show multiple subcellular localizations in Arabidopsis thaliana (Heynh) L[J]. PloS one, 2013, 8(2): e56429.
														BnaA03g28050	A03	13726278	FAB2/LDW1/SSI2	AT2G43710	salicylic acid	Sekine K T, Nandi A, Ishihara T, et al. Enhanced resistance to Cucumber mosaic virus in the Arabidopsis thaliana ssi2 mutant is mediated via an SA-independent mechanism[J]. Molecular plant-microbe interactions, 2004, 17(6): 623-632.
Bn-A03-p14852785	A03	14007794	A/C	0.155242					5.5[2]				250	BnaA03g29180	A03	14201057	SK12	AT3G05840	BR biosynthesis	Kakehi J I, Kawano E, Yoshimoto K, et al. Mutations in ribosomal proteins, RPL4 and RACK1, suppress the phenotype of a thermospermine-deficient mutant of Arabidopsis thaliana[J]. PloS one, 2015, 10(1): e0117309.
Bn-A03-p26788875	A03	25196354	A/C	0.360991					4.4[1]				450	BnaA03g48550	A03	24905154	GH3.6	AT5G54510	auxin	Nakazawa M, Yabe N, Ichikawa T, et al. DFL1, an auxin‐responsive GH3 gene homologue, negatively regulates shoot cell elongation and lateral root formation, and positively regulates the light response of hypocotyl length[J]. The Plant Journal, 2001, 25(2): 213-221.
														BnaA03g49360	A03	25460599	ADP1/ABS3	AT4G29140	auxin	Li R, Li J, Li S, et al. ADP1 affects plant architecture by regulating local auxin biosynthesis[J]. PLoS Genet, 2014, 10(1): e1003954.
Bn-A04-p10176387	A04	11322007	T/C	0.253521					5.4[1]				330	BnaA04g13350	A04	11276397	BIA1	AT4G15400	BR biosynthesis	Roh H, Jeong C W, Fujioka S, et al. Genetic evidence for the reduction of brassinosteroid levels by a BAHD acyltransferase-like protein in Arabidopsis[J]. Plant physiology, 2012, 159(2): 696-709.
														BnaA04g13710	A04	11607712	CESA8	AT4G18780	cell wall	Carroll A, Mansoori N, Li S, et al. Complexes with mixed primary and secondary cellulose synthases are functional in Arabidopsis plants[J]. Plant physiology, 2012, 160(2): 726-737.
Bn-A04-p16336301	A04	16518882	T/C	0.153307			4.47855	0.0313	5.5[1]				350	BnaA04g21780	A04	16529963	DET2/DWF6	AT2G38050	BR biosynthesis	Gao Y, Wang S, Asami T, et al. Loss-of-function mutations in the Arabidopsis heterotrimeric G-protein α subunit enhance the developmental defects of brassinosteroid signaling and biosynthesis mutants[J]. Plant and cell physiology, 2008, 49(7): 1013-1024.
Bn-A05-p4632407	A05	4478483	T/G	0.0748945					4.3[1]	383.2	4861676	3.25342	750	BnaA05g07610	A05	4132994	UGT73C5/DOGT1	AT2G36800	BR biosynthesis	Poppenberger B, Fujioka S, Soeno K, et al. The UGT73C5 of Arabidopsis thaliana glucosylates brassinosteroids[J]. Proceedings of the National Academy of Sciences of the United States of America, 2005, 102(42): 15253-15258.
Bn-A05-p5644210	A05	5398400	A/G	0.354037					4.8[1]	3.3	5401676	4.11604	730	BnaA05g09290	A05	5158256	GA2OX3	AT2G34555	GA biosynthesis	Rieu I, Eriksson S, Powers S J, et al. Genetic analysis reveals that C19-GA 2-oxidation is a major gibberellin inactivation pathway in Arabidopsis[J]. The Plant Cell, 2008, 20(9): 2420-2436.
														BnaA05g09170	A05	5104729	GPPS/GPS1	AT2G34630	GA biosynthesis	Van Schie C C N, Ament K, Schmidt A, et al. Geranyl diphosphate synthase is required for biosynthesis of gibberellins[J]. The Plant Journal, 2007, 52(4): 752-762.
Bn-A05-p9773183	A05	7965080	A/G	0.325678					4.3[1]	563.4	7401676	3.3235	730	BnaA05g12570	A05	7264122	BIN1/BRI1/DWF2	AT4G39400	BR signaling	Li J, Wen J, Lease K A, et al. BAK1, an Arabidopsis LRR receptor-like protein kinase, interacts with BRI1 and modulates brassinosteroid signaling[J]. Cell, 2002, 110(2): 213-222.
Bn-A05-p15905187	A05	12150847	T/C	0.443182					4.7[1]				3090	BnaA05g17600	A05	12505088	GA2OX4	AT1G47990	GA biosynthesis	Rieu I, Eriksson S, Powers S J, et al. Genetic analysis reveals that C19-GA 2-oxidation is a major gibberellin inactivation pathway in Arabidopsis[J]. The Plant Cell, 2008, 20(9): 2420-2436.
Bn-A05-p23020834	A05	21181010	T/C	0.430928					4.5[1]				1330	BnaA05g29650	A05	20631935	ABI8/ELD1/KOB1	AT3G08550	cell wall	Pagant S, Bichet A, Sugimoto K, et al. KOBITO1 encodes a novel plasma membrane protein necessary for normal synthesis of cellulose during cell expansion in Arabidopsis[J]. The Plant Cell, 2002, 14(9): 2001-2013.
														BnaA05g31460	A05	21735547	SK12	AT3G05840	BR biosynthesis	Youn J H, Kim T W, Kim E J, et al. Structural and functional characterization of Arabidopsis GSK3-like kinase AtSK12[J]. Molecules and cells, 2013, 36(6): 564-570.
														BnaA05g32040	A05	22026496	GID1A	AT3G05120	GA signaling	Griffiths J, Murase K, Rieu I, et al. Genetic characterization and functional analysis of the GID1 gibberellin receptors in Arabidopsis[J]. The Plant Cell, 2006, 18(12): 3399-3414.
Bn-A06-p7023598	A06	6472422	A/C	0.382845	5.60453	0.0432	6.76553	0.04351		12.3	6484749	6.74941	750	BnaA06g12310	A06	6400655	SAC53/RACK1A	AT1G18080	GA signaling	Kakehi J I, Kawano E, Yoshimoto K, et al. Mutations in ribosomal proteins, RPL4 and RACK1, suppress the phenotype of a thermospermine-deficient mutant of Arabidopsis thaliana[J]. PloS one, 2015, 10(1): e0117309.
														BnaA06g12520	A06	6502057	BEE1	AT1G18400	others	Cifuentes‐Esquivel N, Bou‐Torrent J, Galstyan A, et al. The bHLH proteins BEE and BIM positively modulate the shade avoidance syndrome in Arabidopsis seedlings[J]. The Plant Journal, 2013, 75(6): 989-1002.
Bn-A06-p8546698	A06	8064322	T/C	0.350549			5.00422	0.04329		499.6	7564749	3.63905	1130	BnaA06g13620	A06	7210502	BES1/BZR2	AT1G19350	BR signaling	Jiang J, Zhang C, Wang X. A recently evolved isoform of the transcription factor BES1 promotes brassinosteroid signaling and development in Arabidopsis thaliana[J]. The Plant Cell, 2015, 27(2): 361-374.
Bn-A06-p23852270	A06	22839495	A/G	0.244009					4.4[1]				410	BnaA06g34810	A06	23008797	RGA	AT2G01570	GA signaling	Liu C, Wang J, Huang T, et al. A missense mutation in the VHYNP motif of a DELLA protein causes a semi-dwarf mutant phenotype in Brassica napus[J]. Theoretical and Applied Genetics, 2010, 121(2): 249-258.
Bn-A07-p1228602	A07	860202	A/G	0.383817			8.06292	0.06554	5.3[2]	8.6	851624	4.00406	1070	BnaA07g00390	A07	303062	HCT	AT5G48930	cell wall	Besseau S, Hoffmann L, Geoffroy P, et al. Flavonoid accumulation in Arabidopsis repressed in lignin synthesis affects auxin transport and plant growth[J]. The Plant Cell, 2007, 19(1): 148-162.
														BnaA07g00070	A07	48154	CLASP	AT2G20190	microtuble	Ambrose J C, Shoji T, Kotzer A M, et al. The Arabidopsis CLASP gene encodes a microtubule-associated protein involved in cell expansion and division[J]. The Plant Cell, 2007, 19(9): 2763-2775.
Bn-A10-p11497730	A07	2686061	A/G	0.278468			6.58909	0.05045	5.6[2]	155.6	2841624	4.35279	1790	BnaA07g03200	A07	2837376	NAC036	AT2G17040	others	Kato H, Motomura T, Komeda Y, et al. Overexpression of the NAC transcription factor family gene ANAC036 results in a dwarf phenotype in Arabidopsis thaliana[J]. Journal of plant physiology, 2010, 167(7): 571-577.
Bn-A07-p12749234	A07	14837141	A/G	0.215983					4.5[1]				430	BnaA07g17550	A07	14658857	SPL15	AT3G57920	others	Schwarz S, Grande A V, Bujdoso N, et al. The microRNA regulated SBP-box genes SPL9 and SPL15 control shoot maturation in Arabidopsis[J]. Plant molecular biology, 2008, 67(1-2): 183-195.
														BnaA07g18560	A07	15099933	AGROS	AT3G59900	auxin	Hu Y, Xie Q, Chua N H. The Arabidopsis auxin-inducible gene ARGOS controls lateral organ size[J]. The Plant Cell, 2003, 15(9): 1951-1961.
Bn-A07-p14390667	A07	16264889	T/G	0.264092					5.5[1]				510	BnaA07g21670	A07	16750479	WAT1	AT1G75500	auxin	Ranocha P, Denancé N, Vanholme R, et al. Walls are thin 1 (WAT1), an Arabidopsis homolog of Medicago truncatula NODULIN21, is a tonoplast‐localized protein required for secondary wall formation in fibers[J]. The Plant Journal, 2010, 63(3): 469-483.
Bn-A07-p18151107	A07	20041353	A/G	0.243243			4.57141	0.03564	5.2[2]				390	BnaA07g27640	A07	20078917	BIM2	AT1G69010	BR signaling	Cifuentes‐Esquivel N, Bou‐Torrent J, Galstyan A, et al. The bHLH proteins BEE and BIM positively modulate the shade avoidance syndrome in Arabidopsis seedlings[J]. The Plant Journal, 2013, 75(6): 989-1002.
														BnaA07g26980	A07	19667442	MYB62	AT1G68320	GA biosynthesis	Devaiah B N, Madhuvanthi R, Karthikeyan A S, et al. Phosphate starvation responses and gibberellic acid biosynthesis are regulated by the MYB62 transcription factor in Arabidopsis[J]. Molecular Plant, 2009, 2(1): 43-58.
Bn-A07-p21965076	A07	23357700	A/G	0.431535					4.6[1]	176.1	23181624	4.82287	330	BnaA07g34940	A07	23654989	GA2	AT1G79460	GA biosynthesis	Yamaguchi S, Sun T, Kawaide H, et al. The GA2 locus of Arabidopsis thalianaencodes ent-kaurene synthase of gibberellin biosynthesis[J]. Plant physiology, 1998, 116(4): 1271-1278.
Bn-A08-p424009	A08	375614	A/G	0.124248					4.5[2]				4390	BnaA08g00410	A08	262206	BRL1	AT1G55610	BR signaling	Zhou A, Wang H, Walker J C, et al. BRL1, a leucine‐rich repeat receptor‐like protein kinase, is functionally redundant with BRI1 in regulating Arabidopsis brassinosteroid signaling[J]. The Plant Journal, 2004, 40(3): 399-409.
Bn-A08-p17393046	A08	14852138	T/G	0.427403					4.6[1]	284	15136137	3.31624	430	BnaA08g19410	A08	14940595	CESTA	AT1G25330	BR biosynthesis	Poppenberger B, Rozhon W, Khan M, et al. CESTA, a positive regulator of brassinosteroid biosynthesis[J]. The EMBO journal, 2011, 30(6): 1149-1161.
														BnaA08g19830	A08	15127294	FBR12	AT1G26630	others	Feng H, Chen Q, Feng J, et al. Functional characterization of the Arabidopsis eukaryotic translation initiation factor 5A-2 that plays a crucial role in plant growth and development by regulating cell division, cell growth, and cell death[J]. Plant physiology, 2007, 144(3): 1531-1545.
Bn-A08-p20014208	A08	17298766	T/G	0.5			5.62282	0.03561					570	BnaA08g24570	A08	17140344	AFB3	AT1G12820	auxin	Dharmasiri N, Dharmasiri S, Weijers D, et al. Plant development is regulated by a family of auxin receptor F box proteins[J]. Developmental cell, 2005, 9(1): 109-119.
														BnaA08g26200	A08	17817783	HYL1	AT1G09700	auxin	Lu C, Fedoroff N. A mutation in the Arabidopsis HYL1 gene encoding a dsRNA binding protein affects responses to abscisic acid, auxin, and cytokinin[J]. The Plant Cell, 2000, 12(12): 2351-2365.
Bn-A09-p1634504	A09	2292272	A/G	0.479079			4.38187	0.03591					1030	BnaA09g02870	A09	1452337	SLY2	AT5G48170	GA signaling	Strader L C, Ritchie S, Soule J D, et al. Recessive-interfering mutations in the gibberellin signaling gene SLEEPY1 are rescued by overexpression of its homologue, SNEEZY[J]. Proceedings of the National Academy of Sciences of the United States of America, 2004, 101(34): 12771-12776.
Bn-A09-p13693499	A09	10068405	T/G	0.417808			4.49236	0.02779					630	unkonwn
Bn-A09-p32172515	A09	30032242	A/G	0.39218	4.93794	0.0507	6.4556	0.05611	7.0[1]				370	BnaA09g44210	A09	30387121	BES1/BZR2	AT1G19350	BR signaling	Jiang J, Zhang C, Wang X. A recently evolved isoform of the transcription factor BES1 promotes brassinosteroid signaling and development in Arabidopsis thaliana[J]. The Plant Cell, 2015, 27(2): 361-374.
Bn-A10-p4504517	A10	346177	A/C	0.221			5.35668	0.03377	5.1[2]	118.9	465121	5.02249	2130	BnaA10g00110	A10	50557	SPL8	AT1G02065	GA signaling	Zhang Y, Schwarz S, Saedler H, et al. SPL8, a local regulator in a subset of gibberellin-mediated developmental processes in Arabidopsis[J]. Plant molecular biology, 2007, 63(3): 429-439.
														BnaA10g01100	A10	569329	GA2OX6	AT1G02400	GA biosynthesis	Wang H, Caruso L V, Downie A B, et al. The embryo MADS domain protein AGAMOUS-Like 15 directly regulates expression of a gene encoding an enzyme involved in gibberellin metabolism[J]. The Plant Cell, 2004, 16(5): 1206-1219.
														BnaA10g00870	A10	442123	ANAC005	AT1G02250	cell wall	Zhao J, Liu J S, Meng F N, et al. ANAC005 is a membrane‐associated transcription factor and regulates vascular development in Arabidopsis[J]. Journal of integrative plant biology, 2015.
Bn-A10-p7611277	A10	9309696	T/G	0.100478			5.05658	0.03169	6.3[2]				470	BnaA10g10940	A10	9264717	GNC	AT5G56860	GA signaling	Richter R, Behringer C, Müller I K, et al. The GATA-type transcription factors GNC and GNL/CGA1 repress gibberellin signaling downstream from DELLA proteins and PHYTOCHROME-INTERACTING FACTORS[J]. Genes & Development, 2010, 24(18): 2093-2104.
Bn-A10-p10830979	A10	12184421	T/C	0.0674603					4.6[2]	480.7	12665121	4.13579	210	BnaA10g16110	A10	12360977	BUD2/SAMDC4	AT5G18930	polyamine	Ge C, Cui X, Wang Y, et al. BUD2, encoding an S-adenosylmethionine decarboxylase, is required for Arabidopsis growth and development[J]. Cell research, 2006, 16(5): 446-456.
Bn-A10-p14566765	A10	14520132	T/C	0.206186					4.4[2]	35	14485121	3.01987	330	unkonwn
Bn-scaff_15838_1-p949372	C01	1349184	T/G	0.305621					5.1[1]				1130	BnaC01g02330	C01	1199429	ROT3/CYP90C1	AT4G36380	BR biosynthesis	Ohnishi T, Szatmari A M, Watanabe B, et al. C-23 hydroxylation by Arabidopsis CYP90C1 and CYP90D1 reveals a novel shortcut in brassinosteroid biosynthesis[J]. The Plant Cell, 2006, 18(11): 3275-3288.
Bn-scaff_15838_5-p202432	C01	3057694	A/C	0.381687			4.74763	0.02955	5.5[1]				690	BnaC01g04780	C01	2490280	BAK1	AT4G33430	BR signaling	Li J, Wen J, Lease K A, et al. BAK1, an Arabidopsis LRR receptor-like protein kinase, interacts with BRI1 and modulates brassinosteroid signaling[J]. Cell, 2002, 110(2): 213-222.
														BnaC01g06090	C01	3215081	CESA1	AT4G32410	cell wall	Xie L, Yang C, Wang X. Brassinosteroids can regulate cellulose biosynthesis by controlling the expression of CESA genes in Arabidopsis[J]. Journal of experimental botany, 2011: err164.
														BnaC01g06530	C01	3412876	PKL/SSL2	AT2G25170	GA signaling	Ogas J, Cheng J C, Sung Z R, et al. Cellular differentiation regulated by gibberellin in the Arabidopsis thaliana pickle mutant[J]. Science, 1997, 277(5322): 91-94.
Bn-scaff_16691_1-p845512	C01	21850491	T/C	0.296451			4.58759	0.03851					4010	unkonwn
Bn-scaff_17515_1-p244504	C01	34628000	T/G	0.198394					5.3[1]	498.8	34129188	6.82087	3070	BnaC01g35030	C01	34346375	SAC53/RACK1A	AT1G18080	GA signaling	Kakehi J I, Kawano E, Yoshimoto K, et al. Mutations in ribosomal proteins, RPL4 and RACK1, suppress the phenotype of a thermospermine-deficient mutant of Arabidopsis thaliana[J]. PloS one, 2015, 10(1): e0117309.
Bn-scaff_15936_1-p270915	C01	36405920	A/C	0.222738					4.7[1]	516.7	35889188	33.9728	2170	BnaC01g37470	C01	36645135	CYP90D1	AT3G13730	BR biosynthesis	Ohnishi T, Szatmari A M, Watanabe B, et al. C-23 hydroxylation by Arabidopsis CYP90C1 and CYP90D1 reveals a novel shortcut in brassinosteroid biosynthesis[J]. The Plant Cell, 2006, 18(11): 3275-3288.
Bn-scaff_15712_5-p950452	C02	8555181	A/G	0.220297					4.6[2]	51.1	8606312	7.23948	4370	BnaC02g15510	C02	11109632	GA20OX2	AT5G51810	GA biosynthesis	Rieu I, Ruiz‐Rivero O, Fernandez‐Garcia N, et al. The gibberellin biosynthetic genes AtGA20ox1 and AtGA20ox2 act, partially redundantly, to promote growth and development throughout the Arabidopsis life cycle[J]. The Plant Journal, 2008, 53(3): 488-504.
Bn-A02-p10719296	C02	13849273	A/G	0.321199			5.75372	0.04263	5.9[2]	7	13856312	7.65292	970	BnaC02g17570	C02	13199749	AGL15	AT5G13790	GA biosynthesis	Fernandez D E, Heck G R, Perry S E, et al. The embryo MADS domain factor AGL15 acts postembryonically: inhibition of perianth senescence and abscission via constitutive expression[J]. The Plant Cell, 2000, 12(2): 183-197.
														BnaC02g17890	C02	13564780	IRX8/GAUT12	AT5G54690	cell wall	Persson S, Caffall K H, Freshour G, et al. The Arabidopsis irregular xylem8 mutant is deficient in glucuronoxylan and homogalacturonan, which are essential for secondary cell wall integrity[J]. The Plant Cell, 2007, 19(1): 237-255.
Bn-scaff_21312_1-p102482	C03	10221609	A/C	0.285714			4.30714	0.02651		44.2	10177424	4.81432	1450	BnaC03g19010	C03	9849150	GA2OX3	AT2G34555	GA biosynthesis	Rieu I, Eriksson S, Powers S J, et al. Genetic analysis reveals that C19-GA 2-oxidation is a major gibberellin inactivation pathway in Arabidopsis[J]. The Plant Cell, 2008, 20(9): 2420-2436.
														BnaC03g19850	C03	10398524	LOG2	AT2G35990	CK	Kuroha T, Tokunaga H, Kojima M, et al. Functional analyses of LONELY GUY cytokinin-activating enzymes reveal the importance of the direct activation pathway in Arabidopsis[J]. The Plant Cell, 2009, 21(10): 3152-3169.
Bn-scaff_17522_1-p623649	C03	17496255	T/G	0.239521					4.7[2]				1910	BnaC03g30630	C03	18645540	GA1	AT4G02780	GA biosynthesis	Sun T P, Kamiya Y. The Arabidopsis GA1 locus encodes the cyclase ent-kaurene synthetase A of gibberellin biosynthesis[J]. The Plant Cell, 1994, 6(10): 1509-1518.
														BnaC03g30850	C03	18794013	CUL1	AT4G02570	auxin	Hobbie L, McGovern M, Hurwitz L R, et al. The axr6 mutants of Arabidopsis thaliana define a gene involved in auxin response and early development[J]. Development, 2000, 127(1): 23-32.
Bn-scaff_23761_1-p581335	C03	57743376	A/G	0.432489					4.8[1]				2310	BnaC03g68620	C03	58322797	DWF5	AT1G50430	BR biosynthesis	Choe S, Tanaka A, Noguchi T, et al. Lesions in the sterol Δ7 reductase gene of Arabidopsis cause dwarfism due to a block in brassinosteroid biosynthesis[J]. The Plant Journal, 2000, 21(5): 431-443.
Bn-scaff_16027_1-p210424	C04	1146332	A/G	0.233673			5.94097	0.04563					820	BnaC04g01740	C04	1299109	OSR1	AT2G41230	auxin	Feng G, Qin Z, Yan J, et al. Arabidopsis ORGAN SIZE RELATED1 regulates organ growth and final organ size in orchestration with ARGOS and ARL[J]. New Phytologist, 2011, 191(3): 635-646.
														BnaC04g02480	C04	1861971	GA2OX6	AT1G02400	GA biosynthesis	Wang H, Caruso L V, Downie A B, et al. The embryo MADS domain protein AGAMOUS-Like 15 directly regulates expression of a gene encoding an enzyme involved in gibberellin metabolism[J]. The Plant Cell, 2004, 16(5): 1206-1219.
Bn-scaff_15908_1-p755460	C04	5899019	A/G	0.492647			5.08087	0.04934		17.5	5916538	3.57226	430	BnaC04g07220	C04	5406354	LAC4	AT2G38080	cell wall	Wang C Y, Zhang S, Yu Y, et al. MiR397b regulates both lignin content and seed number in Arabidopsis via modulating a laccase involved in lignin biosynthesis[J]. Plant biotechnology journal, 2014, 12(8): 1132-1142.
Bn-scaff_23907_1-p969596	C04	8375692	A/G	0.468944					4.9[2]	10.8	8386538	4.2126	430	BnaC04g10690	C04	8336367	GA2OX3	AT2G34555	GA biosynthesis	Rieu I, Eriksson S, Powers S J, et al. Genetic analysis reveals that C19-GA 2-oxidation is a major gibberellin inactivation pathway in Arabidopsis[J]. The Plant Cell, 2008, 20(9): 2420-2436.
														BnaC04g10580	C04	8162113	GPPS/GPS1	AT2G34630	GA biosynthesis	Van Schie C C N, Ament K, Schmidt A, et al. Geranyl diphosphate synthase is required for biosynthesis of gibberellins[J]. The Plant Journal, 2007, 52(4): 752-762.
Bn-scaff_16414_1-p1774629	C05	279009	A/G	0.207317			4.4605	0.03321					250	BnaC05g00120	C05	38808	SPL8	AT1G02065	GA signaling	Zhang Y, Schwarz S, Saedler H, et al. SPL8, a local regulator in a subset of gibberellin-mediated developmental processes in Arabidopsis[J]. Plant molecular biology, 2007, 63(3): 429-439.
Bn-scaff_16414_1-p874497	C05	1080417	T/G	0.312343			4.64227	0.02882					250	BnaC05g02370	C05	1162819	IAA17,AXR3	AT1G04250	auxin	Leyser H M, Pickett F B, Dharmasiri S, et al. Mutations in the AXR3 gene of Arabidopsis result in altered auxin response including ectopic expression from the SAUR‐AC1 promoter[J]. The Plant Journal, 1996, 10(3): 403-413.
Bn-scaff_21338_1-p1120320	C05	12511179	T/G	0.272257					5.6[1]				1810	BnaC05g18290	C05	11964183	BAS1/CYP72B1/CYP734A1	AT2G26710	BR signaling	Neff M M, Nguyen S M, Malancharuvil E J, et al. BAS1: A gene regulating brassinosteroid levels and light responsiveness in Arabidopsis[J]. Proceedings of the National Academy of Sciences, 1999, 96(26): 15316-15323.
														BnaC05g18210	C05	11912835	CSN5A	AT1G22920	auxin	Gusmaroli G, Figueroa P, Serino G, et al. Role of the MPN subunits in COP9 signalosome assembly and activity, and their regulatory interaction with Arabidopsis Cullin3-based E3 ligases[J]. The Plant Cell, 2007, 19(2): 564-581.
Bn-scaff_20270_1-p1249475	C05	41677500	T/G	0.301087					4.5[2]				1370	BnaC05g46010	C05	41669418	SK12	AT3G05840	BR biosynthesis	Youn J H, Kim T W, Kim E J, et al. Structural and functional characterization of Arabidopsis GSK3-like kinase AtSK12[J]. Molecules and cells, 2013, 36(6): 564-570.
														BnaC05g44990	C05	41036482	CLASP	AT2G20190	microtuble	Ambrose J C, Shoji T, Kotzer A M, et al. The Arabidopsis CLASP gene encodes a microtubule-associated protein involved in cell expansion and division[J]. The Plant Cell, 2007, 19(9): 2763-2775.
														BnaC05g46680	C05	42053535	GID1A	AT3G05120	GA signaling	Griffiths J, Murase K, Rieu I, et al. Genetic characterization and functional analysis of the GID1 gibberellin receptors in Arabidopsis[J]. The Plant Cell, 2006, 18(12): 3399-3414.
Bn-scaff_18439_1-p315627	C06	12446621	A/C	0.403125			5.93859	0.0378					3230	BnaC06g12710	C06	15370656	CUL1	AT4G02570	auxin	Hobbie L, McGovern M, Hurwitz L R, et al. The axr6 mutants of Arabidopsis thaliana define a gene involved in auxin response and early development[J]. Development, 2000, 127(1): 23-32.
Bn-scaff_15763_1-p1464457	C06	20428349	T/G	0.482546			5.68296	0.03603	4.4[2]				850	BnaC06g17590	C06	20181892	AGROS	AT3G59900	auxin	Hu Y, Xie Q, Chua N H. The Arabidopsis auxin-inducible gene ARGOS controls lateral organ size[J]. The Plant Cell, 2003, 15(9): 1951-1961.
Bn-scaff_16069_1-p2212587	C07	38583699	T/G	0.407839					6.0[1]				770	BnaC07g36630	C07	38614676	GA2OX8	AT4G21200	GA biosynthesis	Zhou B, Lin J, Peng W, et al. Dwarfism in Brassica napus L. induced by the over-expression of a gibberellin 2-oxidase gene from Arabidopsis thaliana[J]. Molecular breeding, 2012, 29(1): 115-127.
Bn-scaff_16069_1-p3744715	C07	40148967	T/C	0.253074			5.35231	0.03986					750	BnaC07g39650	C07	40392394	GA20OX1	AT4G25420	GA biosynthesis	Barboza L, Effgen S, Alonso-Blanco C, et al. Arabidopsis semidwarfs evolved from independent mutations in GA20ox1, ortholog to green revolution dwarf alleles in rice and barley[J]. Proceedings of the National Academy of Sciences, 2013, 110(39): 15818-15823.
Bn-scaff_16110_1-p3700590	C07	41241066	A/G	0.220497			4.68778	0.03352	4.8[1]				650	BnaC07g40380	C07	40781219	AQC1/TPST	AT1G08030	others	Komori R, Amano Y, Ogawa-Ohnishi M, et al. Identification of tyrosylprotein sulfotransferase in Arabidopsis[J]. Proceedings of the National Academy of Sciences, 2009, 106(35): 15067-15072.
