# Supplementary material for: Genome-Wide Association Study Provides Insight into the Genetic Control of Plant Height in Rapeseed (Brassica napus L.)
Source: Front Plant Sci. 2016 Jul 27;7:1102. doi: 10.3389/fpls.2016.01102 (PMC4961929; doi:10.3389/fpls.2016.01102)
Supplement: Supplementary file 6 [file Table6.XLSX]

## Sheet: Sheet1
Table S6. Summary of single environment information for 68 significant GWAS loci
SNP	Chr	Position	MLM	MLM R2	Environment	GLM	GLMR2	Environment	A-Dtest	Environment
Bn-A01-p1152359	A01	755995				4.4-6.0	3.5-4.7	BLUP,13CQ,13CS,14CQ
Bn-A01-p2637699	A01	2144278							5.8-6.0[2]	BLUP,13CS
Bn-A01-p3789302	A01	3436271							4.8-5.3[2]	BLUP,13CQ,13CS
Bn-A01-p9254925	A01	7912076				4.5-4.7	2.9-3.4	BLUP,13NJ	4.7-5.6[1]	BLUP,14CQ,14CS
Bn-A01-p23322377	A01	19193368				5.1-5.1	3.1-3.3	BLUP,14CQ	4.4-5.1[1]	BLUP,13CQ,14CQ
Bn-A02-p3145923	A02	629806							4.6[1]	BLUP
Bn-A02-p7926823	A02	4907991				4.9-5.6	4.0-4.4	BLUP,13CS,14CS	4.4[1]	BLUP
Bn-A02-p9240182	A02	6043499							4.3-8.4[1]	BLUP,13CS,13NJ,14CS
Bn-A02-p9610453	A02	6418368				4.4-11.6	2.8-8.3	BLUP,13CQ,13CS,13NJ,14CQ,14CS,14NJ	4.6-9.6[1]	BLUP,13NJ,14CS,14NJ
Bn-A02-p10540052	A02	7396444				4.5-8.9	3.4-7.3	BLUP,13CQ,13CS,13NJ,14CQ,14CS	4.4-9.5[1]	BLUP,13CQ,13NJ,14CS
Bn-A02-p11345557	A02	8004810				4.4-7.3	3.5-7.0	BLUP,13NJ,14CQ,14CS	6.5-8.6[1]	BLUP,13NJ,14CS
Bn-A02-p12295281	A02	9011453				4.5-4.8	2.8-3.3	BLUP,14CS
Bn-A02-p21930156	A02	21226248				4.8-5.7	3.9-4.3	BLUP,13CQ,14CS
Bn-A02-p23792703	A02	22018955				4.6-5.3	3.4-4.4	BLUP,13CS,14CS
Bn-A03-p6898220	A03	6179599				4.8	3.0	BLUP
Bn-A03-p7672403	A03	6972819				4.5-6.6	3.1-4.2	BLUP,13CQ,14CS	4.7-4.9[1]	BLUP,13CQ
Bn-A03-p8663803	A03	7955617				4.6	2.8	BLUP
Bn-A03-p14611641	A03	13781368							5.3-5.8[2]	BLUP,13CS
Bn-A03-p14852785	A03	14007794							4.3-5.5[1]	BLUP,14CS
Bn-A03-p26788875	A03	25196354							4.4[2]	BLUP
Bn-A04-p10176387	A04	11322007							4.3-5.4[2]	BLUP,13CQ,13CS,14CQ
Bn-A04-p16336301	A04	16518882				4.5-6.3	3.1-4.9	BLUP,13CQ,14CQ	4.8-5.5[2]	BLUP,13CQ,13CS,14CQ
Bn-A05-p4632407	A05	4478483							4.3[2]	BLUP,13CS
Bn-A05-p5644210	A05	5398400							4.8-5.4[2]	BLUP,13CQ
Bn-A05-p9773183	A05	7965080							4.3-5.4[2]	BLUP,14CQ
Bn-A05-p15905187	A05	12150847							4.5-6.0[2]	BLUP,13CQ,13CS,14CQ
Bn-A05-p23020834	A05	21181010							4.5[2]	BLUP,14CQ
Bn-A06-p7023598	A06	6472422	4.5-5.6	3.3-4.3	BLUP,13CQ,13CS	4.4-6.8	3.0-4.4	BLUP,13CQ,14CQ,14CS
Bn-A06-p8546698	A06	8064322				4.8-5.1	3.9-4.3	BLUP,13CS
Bn-A06-p23852270	A06	22839495							4.4[2]	BLUP
Bn-A07-p1228602	A07	860202				4.9-9.8	3.7-8.8	BLUP,13CS,14CQ,14CS	5.2-6.8[1]	BLUP,13NJ,14CS
Bn-A10-p11497730	A07	2686061				4.5-7.4	3.4-6.2	BLUP,13CS,14CQ,14CS	5.1[1]	BLUP,14CS
Bn-A07-p12749234	A07	14837141							4.5-4.7[2]	BLUP,13CS
Bn-A07-p14390667	A07	16264889							4.8-5.6[2]	BLUP,13CQ,13CS,14CS
Bn-A07-p18151107	A07	20041353				4.4-4.8	3.6-4.0	BLUP,14CS,14NJ	4.7-5.4[1]	BLUP,14CS,14NJ
Bn-A07-p21965076	A07	23357700							4.6-4.8[2]	BLUP,13CQ,14CQ
Bn-A08-p424009	A08	375614							4.5[1]	BLUP,14CS
Bn-A08-p17393046	A08	14852138							4.6[2]	BLUP
Bn-A08-p20014208	A08	17298766				5.7-6.1	3.6-3.9	BLUP,13CS,14CS
Bn-A09-p1634504	A09	2292272				4.4-4.4	3.5-3.6	BLUP,13CS
Bn-A09-p13693499	A09	10068405				4.5-5.1	2.8-3.8	BLUP,13NJ
Bn-A09-p32172515	A09	30032242	4.7-4.9	4.8-5.1	BLUP,14CS	5.4-7.4	4.5-7.1	BLUP,13CS,14CS	4.4-8.0[2]	BLUP,13CQ,13CS,14CQ,14CS,14CS
Bn-A10-p4504517	A10	346177				4.9-6.1	3.0-4.3	BLUP,13CS,14CS	5.1[1]	BLUP
Bn-A10-p7611277	A10	9309696				5.1-5.2	3.2-3.8	BLUP,13CS,14NJ	4.7-6.3[1]	BLUP,13CS,14CS,14NJ
Bn-A10-p10830979	A10	12184421							4.3-4.6[1]	BLUP,14CQ
Bn-A10-p14566765	A10	14520132							4.4-5.7[1]	BLUP,13NJ,14CS
Bn-scaff_15838_1-p949372	C01	1349184							4.8-5.1[2]	BLUP,13CS,14CS
Bn-scaff_15838_5-p202432	C01	3057694				4.7-4.8	3.0-3.2	BLUP,14CS	7.2[2]	BLUP,13CS
Bn-scaff_16691_1-p845512	C01	21850491				4.6	3.9	BLUP
Bn-scaff_17515_1-p244504	C01	34628000							5.3-6.6[2]	BLUP,13CS
Bn-scaff_15936_1-p270915	C01	36405920							4.5-4.7[2]	BLUP,13CS
Bn-scaff_15712_5-p950452	C02	8555181							4.3-4.6[1]	BLUP,13NJ,14NJ
Bn-A02-p10719296	C02	13849273				5.8-6.7	4.3-5.5	BLUP,13NJ,14CS	5.9-7.5[1]	BLUP,13NJ,14CS
Bn-scaff_21312_1-p102482	C03	10221609				4.4-5.2	2.7-3.9	BLUP,13NJ,14CS
Bn-scaff_17522_1-p623649	C03	17496255							4.7-6.6[1]	BLUP,13NJ,14NJ
Bn-scaff_23761_1-p581335	C03	57743376							4.6-5.3[2]	BLUP,13CQ,13CS
Bn-scaff_16027_1-p210424	C04	1146332				4.9-6.0	3.6-4.6	BLUP,13CS,14CS
Bn-scaff_15908_1-p755460	C04	5899019				5.1-6.6	4.9-7.0	BLUP,14CS
Bn-scaff_23907_1-p969596	C04	8375692							4.8-4.9[1]	BLUP,14CS
Bn-scaff_16414_1-p1774629	C05	279009				4.5-5.6	3.3-5.0	BLUP,13NJ
Bn-scaff_16414_1-p874497	C05	1080417				4.7-5	2.9-3.5	BLUP,13CQ
Bn-scaff_21338_1-p1120320	C05	12511179							4.9-5.6[2]	BLUP,13CQ
Bn-scaff_20270_1-p1249475	C05	41677500							4.4-5.6[1]	BLUP,13NJ,14CS,14NJ
Bn-scaff_18439_1-p315627	C06	12446621				4.4-6.7	2.9-4.7	BLUP,13CS,13NJ,14CS
Bn-scaff_15763_1-p1464457	C06	20428349				4.5-5.7	2.8-3.9	BLUP,13CQ,13CS	4.4[1]	BLUP
Bn-scaff_16069_1-p2212587	C07	38583699							4.3-4.4[2]	BLUP,13CS
Bn-scaff_16069_1-p3744715	C07	40148967				4.5-6.3	3.2-5.1	BLUP,13CS,14CS
Bn-scaff_16110_1-p3700590	C07	41241066				4.7-5.5	3.4-4.0	BLUP,13CQ,13CS,14CS	4.4[2]	BLUP,13CS
