# Supplementary material for: Genome-Wide Association Study Provides Insight into the Genetic Control of Plant Height in Rapeseed (Brassica napus L.)
Source: Front Plant Sci. 2016 Jul 27;7:1102. doi: 10.3389/fpls.2016.01102 (PMC4961929; doi:10.3389/fpls.2016.01102)
Supplement: Supplementary file 7 [file Table7.XLSX]

## Sheet: Sheet1
Table S7. Summary of QTLs aligned to the reference genome from previous mapping populations
472 semi-winter	Chr	Position	Environment		158 Winter	Chr	Pos	-LOG10(p)		TN DH	Chr	start	end		BE DH	Chr	start	end		KN DH	Chr	start	end		Chr	start	end		Chr	start	end		Chr	start	end		QB DH	Chr	start	end		GP DH	Chr	start	end		8M DH	Chr	start
Bn-A03-p8043983	A03	7333000	2013,2014,BLUP		Bn-A02-p4220181	A02	1597404	3.34838		qPH7	A01	2517021	2716577		PHLP-A3	A03	9782819	1.21132e+07		tfPH.A1-1	A01	5.07849e+06	5.62749e+06	ucPH.A1	A01	1.84172e+07	2.18165e+07	cPH.A1-1	A01	5.07849e+06	6971413	qPH.A1-1	A01	5.07849e+06	6235965		PH.A1.1	A01	5076924	5214035		q2014PH-A01	A01	6898804	8402453		qPHE2-1	A02	4618477
Bn-A03-p28091909	A03	26561000	2012		Bn-A02-p7012860	A02	4048031	3.4246		qPH5	A01	3391055	3895399		PHNP-A3a	A03	7366829	9.5317e+06		tfPH.A2-1	A02	2.0603e+06	2413659	ucPH.A2-1	A02	6314461	9629867	cPH.A1-2	A01	2.06551e+07	2.24505e+07	qPH.A1-2	A01	6235965	6971413		PH.A1.2	A01	8200154	8680798		q2013PH-A06	A06	2371514	3103568		qPH2-1	A02	5257805
Bn-A05-p1919060	A05	2025000	2013		Bn-A03-p7382887	A03	6681090	3.68754		qPH4	A01	3911459	4049851		PHNP-A3b	A03	9782819	1.0555e+07		tfPH.A2-2	A02	2956122	9629867	ucPH.A2-3	A02	9599538	22043933	cPH.A2-1	A02	1.73575e+06	2.0603e+06	qPH.A1-3	A01	2.12238e+07	2.24505e+07		PH.A1.3	A01	10448401			q2014PH-A06	A06	5330869	5684994		qPH2-3	A02	6216928
Bn-A02-p23251431	A05	21465000	2014		Bn-A03-p12331460	A03	11395739	3.34139		qPH3	A01	8189198	9.88879e+06		PHNP-A8	A08	8.52624e+06	12175309		tfPH.A3-1	A03	2.56327e+07	26819134	ucPH.A3-1	A03	3776487	4246864	cPH.A2-2	A02	2.07614e+06	7050354	qPH.A2-1	A02	1.73575e+06	2.0603e+06		PH.A1.4	A01	15017715			q2013PH-A07	A07	13870810	15602504		qPH2-2	A02	6272797
Bn-A07-p8674321	A07	10109000	2014		Bn-A03-p13773583	A03	12904253	3.19059		qPH2	A01	18223338	19346411		PHLP-A8	A08	1.77388e+07	1.98447e+07		tfPH.A3-2	A03	2.71461e+07	2.75361e+07	ucPH.A3-2	A03	10777087	15231265	cPH.A3-1	A03	2.29465e+06	3.00769e+06	qPH.A2-2	A02	2.07614e+06	4546952		PH.A1.5	A01	1.7459e+07	1.8393e+07		q2014PH-A07-1	A07	13870810	15602504		qPH2-4	A02	6406392
Bn-A07-p15797527	A07	17704000	2013		Bn-A03-p15957657	A03	15038143	3.20919		qPH1	A01	20363895	20835497		PHNP-C3	C03	1.19522e+06	4270228		tfPH.A7-1	A07	3.71268e+06	7618423	ucPH.A3-3	A03	13334922	17916040	cPH.A3-2	A03	3.04841e+06	3.38425e+06	qPH.A3-1	A03	2.55405e+06	3.00769e+06		PH.A1.6	A01	2.17397e+07	2.20376e+07		q2014PH-A07-2	A07	16688281	16912983		qPH2-5	A02	7132389
Bn-A07-p21377298	A07	22928000	2013,BLUP		Bn-A03-p15983019	A03	15062955	4.91873		qPH17	A02	1.57876e+07	2.03984e+07		PHNP-C5	C05	15336960	24452857		tfPH.A7-2	A07	7618423	9.70523e+06	ucPH.A3-4	A03	17916040	21425020	cPH.A3-3	A03	3.5622e+06	6454328	qPH.A3-2	A03	3.1117e+06	3.38425e+06		PH.A3.2	A03	2662752	3.45087e+06		q2013PH-A08	A08	5330869	5684994		qPHE2-2, qPH2-7	A02	7491620
Bn-scaff_16069_1-p3417121	C07	39839000	2013		Bn-A03-p20361721	A03	19233442	3.26339		qPH15	A02	1.75277e+07	2.03984e+07		PHLP-C6	C06	29485748	2.99475e+07		tfPH.C1-1	C01	6.67301e+06	21935046	ucPH.A3-5	A03	2.49862e+07	2.52791e+07	cPH.A3-4	A03	7913877	15863620	qPH.A3-3	A03	3776322	4246616		PH.A3.3	A03	4.40605e+06	5300771		q2014PH-A08	A08	5330869	5684994		qPH2-6	A02	7494679
					Bn-scaff_16069_1-p9308	A03	21033976	3.12875		qPH16	A02	1.8977e+07	2.03984e+07							tfPH.C2-1	C02	39888133	47962481	ucPH.A3-6	A03	2.55451e+07	2.74077e+07	cPH.A3-5	A03	16139843	19027139	qPH.A3-4	A03	10777900	14776085		PH.A6.1	A06	8.01029e+06	9844237		q2013PH-A10	A10	12371885	12610538		qPH6-2	A06	19192145
					Bn-A04-p716889	A04	600983	3.33322		qPH9	A02	24342888	24735133							tfPH.C3-1	C03	22769132	33864355	ucPH.A3-8	A03	2.71461e+07	2.74077e+07	cPH.A3-6	A03	20351745	20765225	qPH.A3-5	A03	15863425	19026892		PH.A6.2	A06	15932994	18115206		q2013PH-C06	C06	21465525	24243988		qPH6-1	A06	19504401
					Bn-scaff_15852_1-p404286	A04	11965970	3.25566		qPH10	A02	24342888	24735133							tfPH.C3-2	C03	48635440	57133518	ucPH.A3-9	A03	1.49347e+07	15410147	cPH.A3-7	A03	24651704	2.47726e+07	qPH.A3-6	A03	17916040	20351745		PH.C1b	C01	34208837	35697497		q2014PH-C06	C06	32013794	33834232		qPH9-2	A09	27836242
					Bn-A05-p363138	A05	477374	4.63074		qPH11	A02	24342888	24735133							tfPH.C6-1	C06	28634689	32025815	ucPH.A3-10	A03	3362996	5068034	cPH.A3-8	A03	2.49241e+07	2.56327e+07	qPH.A3-7	A03	20765225	21477892		PH.C9	C09	45657486	4.7616e+07							qPHE9-1	A09	27923619
					Bn-A05-p22221563	A05	20296564	3.67291		qPH12	A02	24342888	24735133							tfPH.C6-2	C06	32964788	33937315	ucPH.A4	A04	11135764	20010621	cPH.A3-9	A03	2.56647e+07	2.74077e+07	qPH.A3-8	A03	2.49862e+07	2.52791e+07												qPH9-1	A09	27923904
					Bn-A05-p22786339	A05	20860557	3.80684		qPH13	A02	24342888	24735133							tfPH.C9-1	C09	0	166742	ucPH.A6-1	A06	19212527	21238346	cPH.A4-2	A04	15410147	16679386	qPH.A3-9	A03	2.56647e+07	26819134												qPH9-3	A09	28037689
					Bn-A06-p50386	A06	43649	3.36615		qPH14	A02	24342888	24735133							tfPH.C9-2	C09	0	166742	ucPH.A6-2	A06	2.15527e+07	2.20303e+07	cPH.A4-3	A04	1.44755e+07	1.49347e+07	qPH.A3-10	A03	2.55451e+07	2.73866e+07												qPH10-1	A10	3184957
					Bn-A06-p1530126	A06	1568857	3.27862		qPH20	A03	4832224	7063616							tfPH.C9-3	C09	166742	766437	ucPH.A6-3	A06	2.2649e+07	2.30161e+07	cPH.A6-1	A06	2.2003e+06	2.68065e+06	qPH.A4-2	A04	15380070	15410147												qPHE10-1	A10	3534518
					Bn-A06-p2891290	A06	2789524	3.50006		qPH21	A03	9945883	10522633							tfPH.C9-4	C09	5808108	6120689	ucPH.A6-4	A06	2.31097e+07	24325679	cPH.A6-2	A06	20085104	2.13709e+07	qPH.A4-3	A04	1.30332e+07	1.49347e+07												qPH10-4	A10	5269630
					Bn-A06-p2938450	A06	2838156	3.67388		qPH22	A03	13539201	14038871											ucPH.A6-5	A06	2.4457e+07	2.50571e+07	cPH.A6-3	A06	2.15527e+07	2.2649e+07	qPH.A6-1	A06	2.2003e+06	2.68065e+06												qPHE13-1	C03	7154216
					Bn-A06-p22882207	A06	21931687	5.69558		qPH23	A05	123933	227911											ucPH.A6-6	A06	2.31097e+07	24325679	cPH.A6-4	A06	2.30161e+07	2.31097e+07	qPH.A6-2	A06	3362996	5068034												qPH13-1	C03	7197753
					Bn-scaff_16110_1-p204649	A06	24303592	5.5732		qPH24	A05	374652	1719594											ucPH.A6-7	A06	2.4457e+07	2.50571e+07	cPH.A6-5	A06	24325679	2.47704e+07	qPH.A6-3	A06	11135764	20010621												qPH13-2	C03	8274685
					Bn-A10-p12604580	A07	3223204	3.20941		qPH25	A05	2357585	3613135											ucPH.A7	A07	2.19484e+07	2.22743e+07	cPH.A7-1	A07	3.71268e+06	5573449	qPH.A6-4	A06	20085104	2.05533e+07												qPH17-1	C07	29652369
					Bn-A07-p6541352	A07	8475606	3.69444		qPH26	A05	2710787	3277777											ucPH.A10-1	A10	0	1961992	cPH.A7-2	A07	7618423	1.20677e+07	qPH.A6-5	A06	2.13709e+07	2.20303e+07												qPH17-3	C07	30366845
					Bn-A07-p7637621	A07	9142384	4.20345		qPH27	A06	75264	2847948											ucPH.A10-2	A10	6756885	8257241	cPH.A7-3	A07	1.26625e+07	1.41322e+07	qPH.A6-6	A06	2.2649e+07	2.30161e+07												qPH17-2	C07	30371729
					Bn-A07-p8128951	A07	9573871	3.21863		qPH28	A06	2943200	3371354											ucPH.A10-3	A10	7.73479e+06	9.45177e+06	cPH.A10-1	A10	0	1961992	qPH.A6-7	A06	2.31097e+07	24325679												qPH17-4	C07	30792883
					Bn-A07-p9565657	A07	10901810	3.40892		qPH29	A06	3222858	5388165											ucPH.A10-4	A10	1.05555e+07	10960262	cPH.A10-2	A10	7131397	8257241	qPH.A6-8	A06	2.4457e+07	2.50571e+07												qPH17-5	C07	30818486
					Bn-A07-p9611857	A07	33555866	3.11406		qPH30	A06	19175450	19965262											ucPH.A10-5	A10	12612321	1.27175e+07	cPH.A10-3	A10	12612321	1.29695e+07	qPH.A7-1	A07	4.48155e+06	5573449
					Bn-A02-p518958	A07	13147061	3.38441		qPH31	A06	19175450	19965262											ucPH.A10-6	A10	1.34229e+07	13712925	cPH.A10-4	A10	1.34229e+07	14837253	qPH.A7-2	A07	7.55702e+06	9270023
					Bn-A02-p799930	A07	13428594	3.14995		qPH33	A07	10063010	10920979											ucPH.C1-1	C01	7.92111e+06	21935046	cPH.C1-1	C01	3639202	4.56028e+06	qPH.A7-3	A07	11389640	1.41322e+07
					Bn-A07-p14665161	A07	16559780	3.85528		qPH32	A07	12000842	13816853											ucPH.C2-1	C02	46860611	49684298	cPH.C1-2	C01	5.7354e+06	6.78125e+06	qPH.A7-4	A07	2.13809e+07	2.22743e+07
					Bn-A07-p20511320	A07	22280406	3.95848		qPH36	A09	12655484	20938284											ucPH.C2-2	C02	16232799	35321804	cPH.C2-1	C02	46860611	49684298	qPH.A10-1	A10	0	1961992
					Bn-A07-p22362597	A07	23759702	3.35371		qPH41	A09	25872589	26361417											ucPH.C3-2	C03	7676666	9677448	cPH.C2-2	C02	14940693	26166290	qPH.A10-2	A10	6756885	8257241
					Bn-A08-p17186790	A07	14672452	3.62645		qPH42	A09	25872589	26655571											ucPH.C5-1	C05	39749320	40104339	cPH.C2-3	C02	3952763	4437961	qPH.A10-3	A10	7131397	8257241
					Bn-A09-p3047090	A09	2966653	3.76413		qPH43	A09	26655571	27128619											ucPH.C5-2	C05	36604430	40389690	cPH.C3-1	C03	9667304	18208404	qPH.A10-4	A10	7.73479e+06	9.45177e+06
					Bn-A09-p23269680	A09	21633591	3.95361		qPH44	A09	28336157	29364228											ucPH.C6-1	C06	6134015	13138592	cPH.C3-2	C03	20456168	21372708	qPH.A10-5	A10	1.05555e+07	10960262	7734792-9451772
					Bn-A09-p23852034	A09	22217885	5.12068		qPH45	A09	28702794	29887581											ucPH.C6-3	C06	28634689	32025815	cPH.C3-3	C03	48635440	57133518	qPH.A10-6	A10	12612321	1.28068e+07
					Bn-A09-p30119978	A09	27938010	3.0357		qPH46	A09	30259771	30755372											ucPH.C6-4	C06	33937315	34224001	cPH.C5	C05	39749320	40104339	qPH.A10-7	A10	1.34319e+07	13712925
					Bn-A09-p32275168	A09	30119091	4.55895		qPH47	A09	30259771	3.07665e+07											ucPH.C6-5	C06	30737457	32964788	cPH.C6-3	C06	28634689	32025815	qPH.C1-1	C01	3639202	5.7354e+06
					Bn-A09-p32954471	A09	30697704	3.32001		qPH48	A09	30755372	3.10502e+07											ucPH.C9-1	C09	0	166742	cPH.C6-4	C06	30737457	32964788	qPH.C1-2	C01	5910299	8.13759e+06
					Bn-A09-p33193573	A09	30909757	3.49941		qPH49	A09	3.13298e+07	32874003											ucPH.C9-2	C09	0	166742	cPH.C9-1	C09	0	1596152	qPH.C1-3	C01	11359228	33270624
					Bn-A09-p35279845	A09	32410348	5.94438		qPH50	A09	3.13298e+07	32620754											ucPH.C9-3	C09	166742	766437	cPH.C9-2	C09	5756366	6443902	qPH.C2-1	C02	46860611	49078387
					Bn-A09-p35914702	A09	33029727	5.1902		qPH51	A09	3.19154e+07	32620754											ucPH.C9-4	C09	6003028	6120689					qPH.C2-2	C02	28627621	39888133
					Bn-A10-p6968402	A10	8559638	4.22043		qPH52	A09	3.13298e+07	32620754											ucPH.C9-5	C09	6589206	6723878					qPH.C2-3	C02	16232799	26166290
					Bn-A10-p7611277	A10	9309696	4.45627		qPH53	A09	32623230	32989844											ucPH.C9-6	C09	15141548	28833248					qPH.C2-4	C02	3952763	4437961
					Bn-A10-p16620627	A10	16416421	3.02671		qPH54	A09	32874003	32900779																			qPH.C3-2	C03	7676666	9677448
					Bn-scaff_15838_1-p1551637	C01	1923527	3.32937		qPH55	A09	32900779	32989844																			qPH.C3-3	C03	18208404	21281808
					Bn-scaff_15838_5-p672971	C01	3501010	4.00921		qPH56	C02	44767963	45582240																			qPH.C3-4	C03	24053353	31833268
					Bn-scaff_17623_1-p666575	C02	42760776	3.02117		qPH58	C04	1563	378537																			qPH.C3-5	C03	53747212	57127563
					Bn-scaff_17177_1-p441984	C02	44767963	3.03374		qPH59	C05	6.88701e+06	30861198																			qPH.C5-1	C05	39749320	40104339
					Bn-A03-p15954297	C03	22014378	3.20919		qPH61	C06	35755536	36993913																			qPH.C5-2	C05	36604430	40389690
					Bn-scaff_16534_1-p2222544	C04	4794698	3.39904		qPH62	C06	35281130	35755536																			qPH.C6-1	C06	6134015	13138592
					Bn-scaff_15809_1-p219058	C05	2941932	4.18657		qPH63	C06	34991593	35120798																			qPH.C6-3	C06	28634689	32025815
					Bn-C13793433-p23	C05	10190124	3.11689		qPH64	C06	25452304	27472714																			qPH.C6-4	C06	32964788	33937315
					Bn-scaff_18826_1-p776957	C05	36457929	3.03326		qPH65	C06	25341618	25453189																			qPH.C6-5	C06	30735252	30737457
					Bn-A06-p1455781	C06	4824525	3.19651		qPH66	C06	24523483	25271414																			qPH.C9-1	C09	0	166742
					Bn-scaff_18002_1-p25362	C06	11815103	3.0688		qPH67	C06	21776863	24523483																			qPH.C9-2	C09	0	166742
					Bn-scaff_15818_2-p1586889	C06	17955425	3.29184		qPH68	C06	21776863	21049996																			qPH.C9-3	C09	166742	766437
					Bn-scaff_16064_1-p938404	C06	24703117	3.13671		qPH69	C06	21776863	24523757																			qPH.C9-4	C09	6003028	6120689
					Bn-scaff_23957_1-p676556	C06	29308961	5.0771		qPH70	C06	18272792	21776863																			qPH.C9-5	C09	6589206	6723878
					Bn-scaff_23821_1-p122129	C06	30084124	3.53172		qPH71	C06	18272792	21776863																			qPH.C9-6	C09	15141548	28833248
					Bn-scaff_17799_1-p1070542	C06	35526062	4.13282		qPH72	C06	18272792	21776863
					Bn-scaff_16158_1-p301944	C08	5714489	3.09086		qPH73	C07	27102056	30812886
					Bn-scaff_16287_1-p429842	C08	13704509	4.25378		qPH74	C07	32423218	34786057
					Bn-scaff_16231_1-p662722	C08	21260446	3.84508		qPH75	C07	32423218	34995687
					Bn-scaff_16361_1-p2518617	C08	30018686	3.30666		qPH76	C07	34982266	35644560
					Bn-scaff_17799_1-p2773426	C09	39884740	3.70177		qPH77	C07	41421038	42827728
										qPH78	C07	42827728	43543197
										qPH79	C08	35993183	37708652
										qPH80	C09	45874541	47544621
[truncated: 5 more columns]
