# Supplementary material for: Genome-Wide Association Study Provides Insight into the Genetic Control of Plant Height in Rapeseed (Brassica napus L.)
Source: Front Plant Sci. 2016 Jul 27;7:1102. doi: 10.3389/fpls.2016.01102 (PMC4961929; doi:10.3389/fpls.2016.01102)
Supplement: Supplementary file 8 [file Table8.XLSX]

## Sheet: Sheet1
Table S8. Summary of GWAS loci validated in previous mapping populations
SNP	Chr	SNP position	LD (Kb,0.1)	Candidate B. napus gene	Chr	Gene position	Annotation	472 semi-winter	158 Winter	TN DH	QTL interval	BE DH	QTL interval	KN DH	QTL interval	QB DH	QTL interval	GP DH	QTL interval	8M DH	QTL interval	HJ DH	QTL interval
Bn-A01-p1152359	A01	755995	330	BnaA01g01320	A01	687603	ROT3/CYP90C1															PH.A01-2	600000-699941
Bn-A01-p2637699	A01	2144278	230	BnaA01g04600	A01	2147740	CESA1			qPH7	2517021-2716577
Bn-A01-p3789302	A01	3436271	170	BnaA01g07220	A01	3406030	PAO5			qPH5	3391055-3895399
				BnaA01g07300	A01	3433295	ADP1/ABS3
Bn-A01-p9254925	A01	7912076	810	BnaA01g15540	A01	7956998	GAMT1			qPH3	8189198-9888787					PH.A1.2	8200154-8680798	q2014PH-A01	6898804–8402453
Bn-A01-p23322377	A01	19193368	430	BnaA01g27710	A01	19345174	TCTP			qPH2	18223338-19346411			ucPH.A1	18417234-21816537
Bn-A02-p7926823	A02	4907991	370	BnaA02g09490	A02	4706537	IRX8/GAUT12							tfPH.A2-2	2956122-9629867					qPHE2-1	4618477
Bn-A02-p9240182	A02	6043499	650	BnaA02g11210	A02	5851980	GA20OX1							tfPH.A2-2	2956122-9629867					qPH2-2	6272797	PH.A02-1	6241401-7000000
Bn-A02-p9610453	A02	6418368	650	BnaA02g12260	A02	6485638	RGA							tfPH.A2-2	2956122-9629867					qPH2-4	6406392	PH.A02-1	6241401-7000000
Bn-A02-p10540052	A02	7396444	1110	BnaA02g13730	A02	7553643	MYB62							tfPH.A2-2	2956122-9629867					qPH2-6	7494679
Bn-A02-p11345557	A02	8004810	1150	BnaA02g14220	A02	7985817	BIM2							tfPH.A2-2	2956122-9629867					qPHE2-2	7491620
Bn-A02-p12295281	A02	9011453	1130	BnaA02g15320	A02	8832946	MYBL2							tfPH.A2-2	2956122-9629867
				BnaA02g15710	A02	9180620	TCP22
Bn-A02-p21930156	A02	21226248	1370	BnaA02g28950	A02	21223638	TRIP-1							ucPH.A2-3	9599538-22043933
Bn-A02-p23792703	A02	22018955	1370	BnaA02g29980	A02	21775541	SLY2							ucPH.A2-3	9599538-22043933
Bn-A03-p6898220	A03	6179599	1230	BnaA03g13620	A03	6228388	CBF1			qPH20	4832224-7063616			cPH.A3-3	3562200-6454328
				BnaA03g13910	A03	6370014	EPFL6
Bn-A03-p7672403	A03	6972819	1250	BnaA03g15880	A03	7353236	GA2OX3	Bn-A03-p8043983	Bn-A03-p7382887	qPH20	4832224-7063616			cPH.A3-3	3562200-6454328
Bn-A03-p8663803	A03	7955617	1250	BnaA03g16880	A03	7913700	ABCB1/PGP1					PHNP-A3a	7366829-9531703	cPH.A3-4	7913877-15863620
				BnaA03g16830	A03	7873584	UGT73C5/DOGT1
Bn-A03-p14611641	A03	13781368	250	BnaA03g28010	A03	13710448	STE1/DWF7			qPH22	13539201-14038871			cPH.A3-4	7913877-15863620
				BnaA03g28050	A03	13726278	FAB2/LDW1/SSI2
Bn-A03-p14852785	A03	14007794	250	BnaA03g29180	A03	14201057	SK12			qPH22	13539201-14038871			cPH.A3-4	7913877-15863620
Bn-A03-p26788875	A03	25196354	450	BnaA03g48550	A03	24905154	GH3.6							qPH.A3-8	24986172-25279072
				BnaA03g49360	A03	25460599	ADP1/ABS3
Bn-A04-p10176387	A04	11322007	330	BnaA04g13350	A04	11276397	BIA1		Bn-scaff_15852_1-p404286
				BnaA04g13710	A04	11607712	CESA8
Bn-A04-p16336301	A04	16518882	350	BnaA04g21780	A04	16529963	DET2/DWF6							cPH.A4-2	15410147-16679386
Bn-A05-p23020834	A05	21181010	1330	BnaA05g29650	A05	20631935	ABI8/ELD1/KOB1	Bn-A02-p23251431	Bn-A05-p22786339
				BnaA05g31460	A05	21735547	SK12
Bn-A06-p8546698	A06	8064322	1130	BnaA06g13620	A06	7210502	BES1/BZR2									PH.A6.1	8010287-9844237
Bn-A06-p23852270	A06	22839495	410	BnaA06g34810	A06	23008797	RGA							ucPH.A6-5	22677399-23051922
Bn-A07-p1228602	A07	860202	1070	BnaA07g00390	A07	303062	HCT															PH.A07-2	66435-756073
				BnaA07g00070	A07	48154	CLASP
Bn-A10-p11497730	A07	2686061	1790	BnaA07g03200	A07	2837376	NAC036		Bn-A10-p12604580
Bn-A07-p12749234	A07	14837141	430	BnaA07g17550	A07	14658857	SPL15											q2013PH-A07, q2014PH-A07-1	13870810–15602504
				BnaA07g18560	A07	15099933	AGROS
Bn-A07-p14390667	A07	16264889	510	BnaA07g21670	A07	16750479	WAT1		Bn-A07-p14665161									q2014PH-A07-2	16688281–16912983
Bn-A07-p21965076	A07	23357700	330	BnaA07g34940	A07	23654989	GA2	Bn-A07-p21377298	Bn-A07-p22362597
Bn-A08-p20014208	A08	17298766	570	BnaA08g24570	A08	17140344	AFB3					PHLP-A8	17738817-19844715
				BnaA08g26200	A08	17817783	HYL1
Bn-A09-p1634504	A09	2292272	1030	BnaA09g02870	A09	1452337	SLY2		Bn-A09-p3047090
Bn-A09-p32172515	A09	30032242	370	BnaA09g44210	A09	30387121	BES1/BZR2		Bn-A09-p32275168	qPH47,qPH46	30259771-30766496
Bn-A10-p4504517	A10	346177	2130	BnaA10g00110	A10	50557	SPL8							qPH.A10-1	0-1961992
				BnaA10g01100	A10	569329	GA2OX6
				BnaA10g00870	A10	442123	ANAC005
Bn-A10-p7611277	A10	9309696	470	BnaA10g10940	A10	9264717	GNC		Bn-A10-p7611277					qPH.A10-4	7734792-9451772
Bn-A10-p10830979	A10	12184421	210	BnaA10g16110	A10	12360977	BUD2/SAMDC4							qPH.A10-6	12612321-12806844			q2013PH-A10	12371885–12610538
Bn-A10-p14566765	A10	14520132	330	unkonwn										cPH.A10-4	13422948-14837253
Bn-scaff_15838_1-p949372	C01	1349184	1130	BnaC01g02330	C01	1199429	ROT3/CYP90C1		Bn-scaff_15838_1-p1551637
Bn-scaff_15838_5-p202432	C01	3057694	690	BnaC01g04780	C01	2490280	BAK1		Bn-scaff_15838_5-p672971
				BnaC01g06090	C01	3215081	CESA1
				BnaC01g06530	C01	3412876	PKL/SSL2
Bn-scaff_16691_1-p845512	C01	21850491	4010	unkonwn										qPH.C1-3	11359228-33270624
Bn-scaff_17515_1-p244504	C01	34628000	3070	BnaC01g35030	C01	34346375	SAC53/RACK1A									PH.C1b	34208837-35697497
Bn-scaff_21312_1-p102482	C03	10221609	1450	BnaC03g19010	C03	9849150	GA2OX3							qPH.C3-2	7676666-9677448
				BnaC03g19850	C03	10398524	LOG2
Bn-scaff_17522_1-p623649	C03	17496255	1910	BnaC03g30630	C03	18645540	GA1							cPH.C3-1	9667304-18208404
				BnaC03g30850	C03	18794013	CUL1
Bn-scaff_23761_1-p581335	C03	57743376	2310	BnaC03g68620	C03	58322797	DWF5							qPH.C3-5	53747212-57127563
Bn-scaff_21338_1-p1120320	C05	12511179	1810	BnaC05g18290	C05	11964183	BAS1/CYP72B1/CYP734A1			qPH59	6887012-30861198
				BnaC05g18210	C05	11912835	CSN5A
Bn-scaff_18439_1-p315627	C06	12446621	3230	BnaC06g12710	C06	15370656	CUL1		Bn-scaff_18002_1-p25362					qPH.C6-1	6134015-13138592
Bn-scaff_15763_1-p1464457	C06	20428349	850	BnaC06g17590	C06	20181892	AGROS			qPH70	18272792-21776863							q2013PH-C06	21465525–24243988
Bn-scaff_16069_1-p3744715	C07	40148967	750	BnaC07g39650	C07	40392394	GA20OX1	Bn-scaff_16069_1-p3417121
Bn-scaff_16110_1-p3700590	C07	41241066	650	BnaC07g40380	C07	40781219	AQC1/TPST			qPH77	41421038-42848378
