# Supplementary material for: Genome-Wide Association Study Provides Insight into the Genetic Control of Plant Height in Rapeseed (Brassica napus L.)
Source: Front Plant Sci. 2016 Jul 27;7:1102. doi: 10.3389/fpls.2016.01102 (PMC4961929; doi:10.3389/fpls.2016.01102)
Supplement: Supplementary file 9 [file Table9.XLSX]

## Sheet: Supplementary Data S7 XP-CLR
	Table S9. Candidate selected regions from XP-CLR analysis.
	Chr	Position	Length (Kb)	XP-CLR score
	A01	7539969-7549969	10	3.69
	A01	7849969-7919969	70	3.15
	A01	9559969-9579969	20	3.76
	A01	12559969-12649969	90	5.06
	A01	19159969-19169969	10	3.47
	A03	571840-591840	20	5.39
	A03	4431840-4451840	20	4.6
	A03	6031840-6061840	30	4.91
	A03	7591840-7781840	190	38.2
	A03	8191840-8211840	20	6.82
	A03	8751840-8761840	10	3.8
	A03	9101840-9121840	20	6.65
	A03	9321840-9361840	40	4.2
	A03	9551840-9571840	20	5
	A03	9901840-9941840	40	3.57
	A03	13591840-13601840	10	3.56
	A04	992673-1002673	10	3.04
	A04	1512673-1522673	10	3.46
	A04	3142673-3152673	10	3.15
	A04	6732673-6802673	70	3.45
	A04	7732673-7742673	10	3.73
	A04	8442673-8542673	100	7.49
	A04	14862673-14882673	20	3.51
	A04	15002673-15012673	10	4.69
	A05	4856676-4866676	10	3.25
	A05	5276676-5296676	20	6.47
	A05	5396676-5446676	50	4.12
	A05	7386676-7406676	20	3.32
	A05	14576676-14666676	90	6.28
	A05	18296676-18316676	20	4.34
	A06	6459749-6489749	30	6.75
	A06	6769749-6819749	50	7.7
	A06	7289749-7299749	10	4.4
	A06	7539749-7569749	30	3.64
	A06	16349749-16359749	10	3.2
	A07	846624-866624	20	4
	A07	2826624-2856624	30	4.35
	A07	9746624-9796624	50	4.89
	A07	10006624-10046624	40	4.91
	A07	23096624-23196624	100	4.82
	A08	15131137-15151137	20	3.32
	A08	15961137-15971137	10	3.56
	A09	15019771-15039771	20	3.15
	A10	430121-500121	70	5.02
	A10	930121-960121	30	7.27
	A10	12660121-12670121	10	4.14
	A10	14480121-14490121	10	3.02
	C01	8887688-8997688	110	6.97
	C01	9747688-9887688	140	18.67
	C01	14127688-14287688	160	36.77
	C01	14617688-14797688	180	45.61
	C01	15087688-15137688	50	7.21
	C01	34104188-34144188	40	6.82
	C01	35854188-36104188	250	33.97
	C01	38762438-38772438	10	5.74
	C02	8501312-8641312	140	7.24
	C02	10631312-10641312	10	3.59
	C02	13381312-13391312	10	3.02
	C02	13851312-13861312	10	7.65
	C02	35380512-35390512	10	3.75
	C02	38950512-39000512	50	3.44
	C02	41550512-41560512	10	3.32
	C03	992424-1082424	90	8.08
	C03	1482424-1622424	140	8.26
	C03	2872424-2882424	10	3.64
	C03	5282424-5342424	60	7.04
	C03	7842424-7852424	10	3.43
	C03	7932424-8012424	80	6.83
	C03	8182424-8202424	20	7.13
	C03	10172424-10182424	10	4.81
	C03	16562424-16572424	10	3.77
	C03	32549624-32569624	20	8.06
	C03	33069624-33099624	30	3.11
	C03	33549624-33559624	10	3.41
	C03	47259624-47309624	50	8.32
	C03	58609624-58619624	10	3.51
	C04	3761538-3771538	10	3.44
	C04	5901538-5981538	80	3.57
	C04	6171538-6291538	120	4.24
	C04	6451538-6461538	10	6.08
	C04	6601538-6611538	10	3.76
	C04	6761538-6771538	10	3.21
	C04	8381538-8391538	10	4.21
	C04	30443088-30463088	20	4.1
	C05	6167997-6227997	60	3.42
	C06	14019125-14159125	140	7.17
	C06	26234175-26334175	100	6.56
	C06	29244175-29284175	40	4.09
	C06	31364175-31444175	80	6.09
	C07	23327647-23337647	10	3.63
	C07	27898747-27948747	50	7.69
	C07	28438747-28488747	50	4.7
	C07	30388747-30398747	10	3.06
	C07	37108747-37128747	20	4.31
	C07	37208747-37268747	60	5.17
	C08	4071852-4171852	100	3.91
	C08	4491852-4501852	10	3.06
	C08	5101852-5141852	40	3.71
	C08	5541852-5551852	10	3.33
	C08	5611852-5621852	10	4.94
	C08	31032052-31042052	10	3.57
	C08	33122052-33132052	10	3.24
	C08	33472052-33482052	10	4.79
	C09	1488445-1498445	10	3.1
	C09	10998445-11218445	220	6
	C09	37499195-37519195	20	3.64
	C09	37659195-37729195	70	3.43
