# Supplementary material for: Genome-Wide Association Study Provides Insight into the Genetic Control of Plant Height in Rapeseed (Brassica napus L.)
Source: Front Plant Sci. 2016 Jul 27;7:1102. doi: 10.3389/fpls.2016.01102 (PMC4961929; doi:10.3389/fpls.2016.01102)
Supplement: Supplementary file 10 [file DataSheet1.XLSX]

## Sheet: PH-all-env
Data S1. BLUPs and individual environment data of plant height of the 520 inbred lines across six environment.
	BLUP	13CS	14CS	13CQ	14CQ	13NJ	14NJ
L001	-0.58	165.13	163	195.83	176.29	127.33	115.33
L002	-18.58	146.87	137.53	162.69	154.56	112.83	92.33
L003	-19.12	143.47	131.33	175.62	150.41	91.17	103.67
L004	-0.49	165.8	160.13	191	188.21	137.67	90
L005	-4.66	161.27	157.47	170.78	171.69	149.83	141
L006	-5.18	161.87	156.6	172.03	171.91	146.17	NaN
L007	-11.08	147	152.67	173.61	175.83	99.83	99.67
L008	6.53	184.27	167.53	183.32	195.53	133.5	162.67
L009	13.02	184.27	178.27	210.4	201.1	139.67	133.33
L010	-10.13	152.73	150.2	178.29	178	90	95.33
L011	8.47	166	176.27	194.1	207.61	143.17	136.33
L012	8.95	179.2	180	190.91	195.42	135.83	152
L013	1.29	170.87	150.73	196.41	181.23	137	145.67
L014	-3.95	161.93	149.07	180.46	180.25	115.33	152.33
L015	0.75	170.87	160.93	179.46	187.67	124.5	149.67
L016	-1.58	179	157.93	183.93	179.13	130.33	95
L017	1.51	174.53	149.27	196.61	192.88	133.5	106.33
L018	2.38	180.93	153.13	192.78	190	125.17	122
L019	-4.02	155.4	150.47	188.63	185.79	110.83	126
L020	7.62	166	160.8	198.82	210.8	140.5	144.67
L021	6.73	192	169.47	176.29	204.06	135	122
L022	0.78	161.53	168.8	180.61	191.92	134.67	126.67
L023	4.28	180.07	156.4	196.6	191.46	133	126.67
L024	-4.06	164	158.33	185.45	177.63	123.67	98
L025	1.63	169.07	147.87	197	201.31	129.33	105
L026	2.38	165.87	153.87	202.97	191.6	132.83	120
L027	-0.34	161.33	160.4	183.05	181.71	140	152
L028	-11.95	155.8	146.53	155.53	165.71	126.33	141.33
L029	-0.51	166.47	163	172.79	189.52	128.83	143.67
L030	-5.87	166.93	148.2	166.75	188.75	119.67	114.33
L031	2.47	176	145.53	178.69	201.54	155	141.67
L032	-0.45	166.2	157.53	187.37	188.54	146.17	100.33
L033	5.14	179.8	175	184.48	201.48	119	107.33
L034	-7.49	168.33	144.73	169.63	174.97	123.33	122
L035	-14.31	145.2	155.93	157.15	161.46	117.17	113
L036	2.74	160	160.2	192.87	201.21	116.17	144
L037	8.63	183.27	155.2	203.59	198.55	124.33	139.33
L038	6.53	186.3	161.87	195.47	194.33	135.17	137.33
L039	1.05	160.4	153.53	196.72	187.02	141.5	139.33
L040	-1.06	168.67	154.73	184.48	170.83	161.33	142.67
L041	-4.7	162.86	153.8	170.96	178.56	130	147.67
L042	-14.53	156	134.4	174.02	152.66	107.33	130.33
L043	5.4	180.73	165.6	200.19	181.13	145	131.33
L044	-9.86	157.07	135.8	169.88	186.76	132	93
L045	-2.96	171.13	154.13	191.85	168.13	119.33	125.67
L046	0.64	173	165.07	183.98	172.52	142	145.33
L047	-7.29	161.8	150.73	176.98	175.38	130.67	96.67
L048	3.76	179.27	169.53	193.08	167.56	144.33	149.67
L049	-8.04	150.93	158.07	178.41	157.23	137.33	139
L050	-3.97	169.87	158.07	180.97	172.56	114.5	123
L051	-11.22	156.47	141.07	178.85	164.91	115.17	114
L052	-7.55	160.67	160.13	170.23	166.69	129	114.33
L053	-4.43	166.4	163.33	179.56	162.94	131.33	122.67
L054	-5.92	157.2	140.33	181.13	180.29	136.5	132
L055	-1.2	163.53	154.27	184.09	180.88	137.67	149
L056	10.77	178.47	167.93	209.56	206.4	134	130.33
L057	-6.27	156.67	149.27	181.58	180.28	131.33	102.67
L058	5.41	178.6	166.6	186.22	195.58	145.83	138
L059	-3.51	148.4	173.93	174.03	177.87	145.5	124.33
L060	9.18	179.07	158.47	202.5	201.3	150.5	151
L061	-13.62	159.6	129.6	173.28	166.79	107.17	106
L062	-12.63	144.4	139.73	174.32	176.46	128.67	84.33
L063	-8.19	158.13	147.6	180.47	166	138.5	109
L064	11.85	178.93	172.33	202.53	203.5	150.33	153
L065	-0.4	163.33	159.93	186.74	186.18	130.5	128.67
L066	2.72	158.4	174.33	176.31	199.78	144.17	131
L067	11.69	187.93	177.93	196.33	201.21	131	151.67
L068	1.77	170.67	161.53	186.09	188.21	120.33	146
L069	11.43	180.87	181.13	204.8	190.79	146	155
L070	0.01	161.47	151	190	195.81	127.5	130.5
L071	17.85	202.6	185.87	201.3	209.21	144	146.67
L072	-2.21	163.87	162	179.18	174.59	137.5	140.67
L073	-7.4	155	142.27	175.36	178.58	137.17	127.67
L074	-6.45	154.13	169	176.98	168.88	132	99.33
L075	0.48	160.07	169.8	187.53	184.13	124.17	135.67
L076	8.34	183.6	160.67	193.67	204.25	145.17	137.67
L077	0.26	174	159.4	193.89	162.15	152	144.33
L078	4.05	178.8	151.47	198.18	187.83	142.5	139
L079	0.94	158.8	164.13	195.9	171.58	152.5	140.67
L080	0.57	170.8	163.6	180.26	186.08	135	130
L081	-2.55	156.24	151.73	174.22	200.86	136.33	123.33
L082	-6.09	164.87	152.47	182.06	175.61	119.33	96.33
L083	7.87	166.93	174.93	202.8	194.64	147.33	134.67
L084	-28.01	122.13	120.6	140.55	168.12	104.83	73.67
L085	8.62	172.73	179.73	193.4	192.65	152.67	149.33
L086	12.19	164.2	175.33	205.16	216.08	146.67	149.33
L087	2.54	160.4	168.8	179.58	197.33	148.83	136.33
L088	0.62	157.47	164.73	187.74	196.08	137.33	108.67
L089	2.08	167.07	174.07	179.3	182.21	149	NaN
L090	3.51	169	170.4	188.25	178.88	139.33	165.67
L091	1.24	165.8	162.27	187.68	189.54	142.17	119.67
L092	-18.48	133.27	135	162.94	162.23	119.5	112.67
L093	-21.11	129.8	125.27	168.06	152.38	119.17	114
L094	-22.01	139.2	132.73	156.84	154.38	118	80.33
L095	-12.59	150.4	137.8	172.37	164.67	129	117
L096	-1.84	161.3	139.47	201.88	176.88	139.83	138.33
L097	-8.49	161.8	157.87	168.47	161.19	121.83	129.33
L098	10.46	177.4	171.2	203.66	203	152.33	128.67
L099	9.73	167.53	174.27	209.88	197.67	145.17	141
L100	4.36	171	174.67	180.32	187.92	148.17	150.33
L101	-2.63	172.53	157.47	181.19	179.29	127	108
L102	-13.53	159.73	154	177.63	117.75	127.33	136
L103	5.94	177.21	163.73	197.95	196.48	134.33	124.33
L104	-4.85	163.47	161.47	174.3	181.46	112.83	109.67
L105	-3.71	167.87	164.27	164.35	177.42	131.17	138
L106	-1.73	155.1	168.4	195.38	168.1	117.33	131
L107	-2.9	160.73	154.2	180.29	189.19	132.67	114.33
L108	9.7	175.2	179.2	205.85	191.25	145.33	135.33
L109	-1.08	166.27	159.93	190.22	176.67	144	112.33
L110	5.61	164.4	172.13	196.76	189	150.83	142.67
L111	7.28	175	171.07	215.39	180.81	122.33	141.33
L112	8.35	173.27	180.17	194.27	194.41	150.5	134.33
L113	10.1	183.27	185.87	196.41	188.13	149.5	125.67
L114	-1.33	168.93	169.8	164.28	188.04	121.83	128.67
L115	4.71	167.6	178.4	195.4	200.38	113.83	100.33
L116	-4.34	160.2	164.27	182.44	181.79	109	97
L117	-3.37	162.2	156	188.61	178.09	121	118
L118	4.6	169.4	172.6	195.39	193.57	137.83	109
L119	-6.78	164.07	152.33	184.41	154.45	128.17	137.33
L120	-3.59	168.53	171.13	174.65	165.13	123.5	126
L121	-0.16	163.7	166.07	179.98	190.96	120.5	131.67
L122	-2.82	155.6	173.4	180.95	180.27	118.17	113
L123	-6.34	161.6	155.33	171.09	179.79	123.33	111
L124	15.38	186.2	181.47	211.03	205.92	135.33	151.67
L125	4.58	177.27	161.67	198.27	183.59	128.83	149.33
L126	-4.48	158.27	163.73	184.46	172.38	121.17	119.33
L127	0.44	168.93	165.27	169	187.88	132.33	153.33
L128	5.5	175.8	163.6	188.32	202.21	156.17	110.33
L129	-11.21	148.33	149.2	158.67	179.17	127	124
L130	-3.35	156.53	160.67	186.44	183	133	98
L131	7.23	175.4	164.4	194.21	200.56	134.33	151
L132	1.99	171.53	148.47	191.16	191.54	136.17	147.67
L133	3.31	167.27	160.13	190.48	187.73	131	170.67
L134	4.11	165	177.73	191.2	181.79	133.5	153.33
L135	3.78	167.6	163	195.53	181.7	142.83	158
L136	12.28	175.87	178.8	207.79	203.5	140	143.67
L137	8.62	178.33	168.53	209.59	186.77	134	143.33
L138	-10.47	152.5	152.53	163.34	173.17	116.33	124.33
L139	-1.35	162	159.93	196.06	184.46	127.83	95
L140	4.75	178	167.73	179.08	192.23	154.33	141.67
L141	-13.29	156.27	151.27	163.43	171.32	80	100.67
L142	5.24	165	166.13	199.8	185.56	145	154.67
L143	-8.8	153.6	152.13	171.5	167.38	103.83	157
L144	-7.48	156.73	153.73	184.15	155	140.67	NaN
L145	-3.09	159.13	161.4	181.44	188.56	130	97.67
L146	-0.69	171.6	152.2	174.64	179.25	162.5	152.33
L147	-16.74	138.27	150.07	176.54	149.33	114.67	86.67
L148	3.78	163.73	161.4	190.75	197.41	146.67	139.33
L149	12.62	181.73	193.87	188.58	200.19	148.83	152.33
L150	5.84	179.27	167.53	NaN	180	159	153.33
L151	9.26	177.47	180.27	210.64	182.75	158	149.67
L152	3.61	181	155.9	170.76	191.42	157.67	144
L153	7.39	180.47	182.07	182.5	181.03	155.67	162
L154	4.4	164.8	168	193.82	191.79	137.5	144.33
L155	2.17	168.33	176.07	185.08	185.79	123.5	126.67
L156	-0.83	157.67	169.4	182.55	193.75	113.33	112.33
L157	3.92	161.9	171.4	187.86	189.38	138.83	155.33
L158	-6.18	165.73	166.27	162.49	169.98	125.83	125.67
L159	8.28	174.47	168.8	196.33	197.92	141	156
L160	-3.18	160.6	161.47	177.5	169.87	124.17	163.67
L161	4.35	166.8	167.87	188.07	188.57	146.83	158
L162	-1.51	163.13	161.07	173.87	174.56	145.5	170
L163	18.53	192.07	176.07	211.58	217.58	146.83	159
L164	5.46	177.33	169.6	197.57	180.58	147	136.67
L165	4.96	171.53	158.4	199.72	192.33	142.67	137.67
L166	8.31	172.27	178.87	190.37	198.06	143.67	148.67
L167	12.07	178.8	168.73	199.6	211.48	166.33	139
L168	-4.1	159.47	163.27	176.02	173.7	139.67	124.33
L169	-1.24	166.87	165.6	189.03	170.81	128.17	127.67
L170	6.95	174.53	175.4	204.7	186.13	147.17	114
L171	-5.48	160.53	158.33	177.67	171.58	132.5	118.33
L172	0.17	162	169.67	181.81	196.5	128.17	97.67
L173	-10.89	148.8	135.4	188.58	168.67	117	105.33
L174	10.03	172.53	168.2	209.09	205.75	138.83	132.33
L175	-10.26	157.67	153.73	164.3	157.96	138.33	131
L176	0.69	159.47	156	203.5	171.31	145.83	150
L177	-10.6	146.8	148.6	171.9	164.79	133.83	131
L178	6.56	172.9	168.2	196.3	195.42	137.83	141.67
L179	-21.94	140.27	142.8	NaN	141.25	117.67	121.67
L180	1.72	166.2	168.2	200.09	170.71	134.67	149.33
L181	0.79	163.27	171.07	187.6	179.63	125.33	141.33
L182	-1.28	163.93	144.13	208.31	178.52	151	111
L183	16.67	193.87	179.27	206.13	204.1	152.33	163.33
L184	11.6	183.67	174.53	203.99	189.75	159.67	155.33
L185	15.88	187.4	183.33	204.56	211.01	147.33	143
L186	-2.34	167	157.27	187.75	171.45	138.17	124
L187	0.05	163.4	167.47	185.7	173.13	139.83	151
L188	-1.06	161.4	151.2	193.51	188.67	137.17	111.33
L189	-2.96	169.8	143.13	181.48	186.96	127.17	128.33
L190	-8.69	155.6	139	160.42	188.22	127.17	139.67
L191	-17.5	149.13	127.87	161.82	147.94	122.17	151.67
L192	-6.03	161.2	157.4	163.26	170.88	131.67	159.33
L193	-19.63	131.87	148.93	147.43	153.35	130.5	118.67
L194	-6.64	150.73	159.2	174.64	172.52	133.5	129.33
L195	24.72	199.73	185.71	227.32	224.92	142.83	153.67
L196	0.22	163.73	159.73	197.5	174.13	142.67	125.33
L197	-11.68	146.67	149.73	166.33	163	139.83	124.67
L198	-8.66	159.4	151.27	170.71	160.31	139.5	132
L199	9.51	174.93	162.47	209.1	207.29	148.5	117.67
L200	11.2	178.07	167.53	209.91	213.06	132.5	125.67
L201	0.04	168.4	163	182.12	186.13	135.5	122
L202	18.14	188.47	182.73	201.88	214.44	178.83	159.67
L203	2.09	178.4	167.27	184.71	169.04	143.67	158
L204	9.17	176.47	158.2	195.43	208.25	151.83	158.33
L205	4.79	173.47	163.6	191.33	193.58	145	133.33
L206	16.67	180.47	181.07	203.11	215.71	165.17	159
L207	2.08	158.67	170.4	183.29	185.38	147.5	156.33
L208	10.24	175.33	175.2	197.14	197.67	137.17	174
L209	8.51	169.7	168.33	202.94	189.91	143.33	174.33
L210	10.26	170.93	173.8	193.06	204.21	162.83	158.67
L211	-4.1	165.6	141.8	189.9	175.46	138.33	126.67
L212	-2.29	158.67	164.2	172.12	181.54	137.67	149
L213	-1.09	157.6	158.13	186.16	191	141	114
L214	1.84	164.2	154.13	191.87	181.8	162.17	154
L215	8.34	173.87	184.87	194.32	190.88	141.83	138
L216	10.58	169.57	179.4	201.65	197.38	151	156.67
L217	20.83	191.53	187.2	207.27	218.13	167.33	163.33
L218	14.91	189.13	180.6	199.93	200.79	159.17	164.67
L219	0.83	170.8	171	178.14	185.33	139.83	116.67
L220	11.02	180.87	169.13	202.96	197.38	162.33	146.67
L221	8.35	181.93	182.67	184.27	187.25	159.67	148
L222	6.77	177.07	165.53	184.64	198.96	147.67	157
L223	4.06	170.2	166.13	183.59	193.96	145	140.33
L224	6.03	176.4	171.87	194.66	179.83	149.83	152.67
L225	-2.64	156.33	158.53	187.22	171.36	161.5	119.67
L226	7.06	183.27	179.47	201.35	155.31	164.83	154.67
L227	7.16	173.87	176.73	179.75	199.77	142.67	168.33
L228	4.95	168.93	172.4	181.7	184.42	143	187.67
L236	-11.18	145	182.53	155.24	154.17	126.33	81
L237	-15.05	148.7	144.53	164.45	147	130	117
L238	-21.33	141.6	139.53	154.05	141.44	124.33	104.67
L239	-21.16	147.6	132.33	157.29	150.75	130.17	73.33
L240	-3.14	157.1	165	176.29	173.98	144.33	134
L241	-9.21	147.6	156	169.93	168.88	136.17	117.5
L242	-16.93	128.67	139.6	161.03	NaN	138	118.67
L243	9.94	174.6	187.07	208.23	182.96	146.5	134.67
L244	-12.19	133.8	148.47	168.39	NaN	129.33	123
L245	3.02	170.53	161.47	197.44	166.81	162.5	156
L246	-5.14	151.53	148.47	174.07	183.88	140.5	147.33
L247	-14.05	141.73	139.73	173.39	156.08	139.17	129.67
L248	-0.84	155.8	164.87	167.12	213.94	156.83	127.67
L249	-2.83	173.53	149.93	174.08	190.54	138.33	117.33
L250	-0.41	163	167.4	174.31	177.13	155.33	151
L251	-8.24	161.47	153.53	166.56	161.86	160.5	116
L252	-1.56	164.2	158.8	181.6	178.19	149.83	130.67
L253	-9.72	142.07	153.67	177.81	160.87	140.83	131
L254	-0.56	174.87	161.33	171.74	NaN	167.17	159.67
L255	-2.95	159.67	162.73	180.12	169.75	137.67	136.33
L256	-3.51	153.53	146.2	178.22	190.28	139.83	146.67
L257	18.2	193.27	194.4	198.26	207.98	146	168.67
L258	12.66	174.87	172.53	214.95	199.41	156.5	146.67
L259	-0.73	165.67	160.07	191.27	167.31	147.17	133.67
L260	7.66	179.67	172.33	188.98	190.17	149.17	158.33
L261	-3.95	169.8	165.73	175.82	161.31	127.83	135.67
L262	1.58	170.8	156.47	187.29	182.9	146.5	149
L263	-17.34	142.53	146.2	158.33	150.19	128.17	113.33
L264	-3.74	154.6	158.67	187.81	165.87	142.83	135
L265	8.75	178.6	161.4	198.2	201.27	152.83	147.67
L266	-3.93	158.07	152.87	182.4	173.42	137.83	146.67
L267	-2.54	158.07	152.8	187.38	179.96	141.17	132.67
L268	0.5	166.73	167.93	181.69	173.54	147.67	152
L269	7.73	174.6	162.2	180.35	209.63	163.33	157.33
L270	-7.18	152.53	159.53	170.84	166.08	148.83	130.67
L271	-11.29	160.4	155.73	160.7	153.32	139.67	NaN
L272	-15.01	147.53	152.4	155.54	150.31	130	131.33
L273	13.37	188.4	162.93	204.43	207.95	156.5	157.33
L274	12.57	181.7	168.6	204.69	194.92	171.83	172
L275	3.07	168.6	179.47	191.42	169.41	146.67	141
L276	-5.35	157.67	150.53	183.82	171.88	131.33	131.67
L277	4.29	168.8	174.67	188.25	182.35	139.83	152
L278	-20.62	131.47	143.87	154.42	156.58	114.83	100
L279	-10.51	153.73	150.33	168.64	167.62	117.83	123
L280	-21.42	157.6	143.93	117.26	145.9	145	128.67
L281	-15.35	143.73	133	169.36	152.83	127.67	135
L282	10.1	183.93	173.47	183.86	202.71	148.17	156
L283	-21.05	128.47	163.07	144.61	132.13	118.5	108.67
L284	2.05	159.8	166	184.82	187.14	155.5	146
L285	-4.67	163.2	173.73	183.93	155.25	127	80.33
L286	-9.14	163.47	144.4	173.4	155.13	139.83	132.67
L287	-3.2	155.2	161.47	NaN	190.25	110.83	128.67
L288	6.84	177.07	162.8	NaN	184.88	142.5	187.33
L289	-2.51	163.13	167.4	NaN	173.19	146	124.33
L290	-4.49	156.4	156.8	NaN	169.46	145	162
L291	10.47	177.9	179.87	NaN	197.04	150.67	142.67
L292	-3.75	166.47	163.47	NaN	161.5	143.33	140.67
L293	-3.71	170.93	168.13	NaN	155.27	157.17	144.67
L294	-21.43	142.93	158.2	NaN	133.81	138.5	98.67
L295	-11.77	145.13	153.53	NaN	162.56	134.67	135.67
L296	-15.86	143.4	128.93	NaN	166.88	133.83	77.67
L297	-5	154	154.4	NaN	176.88	131.5	138.67
L298	1.7	165.73	154.53	NaN	186.46	140.33	147.67
L299	-8.99	172.8	157.33	NaN	127	165	135.67
L300	-5.32	152.93	151.93	NaN	176.13	134.33	146.67
L302	-13.11	144.47	146.07	NaN	162.96	127.83	129.67
L303	-5.92	147.8	163.8	183.88	164.5	157.5	137
L304	-10.57	144.13	138.87	NaN	168.41	147.83	137.33
L305	-11.71	143.27	145.33	NaN	165.23	148.17	126.67
L306	-7.25	155.73	143.07	NaN	167.83	155.17	131.67
L307	-14.36	148.67	148.73	NaN	153.59	152.17	103.5
L308	-7.58	156.67	143.33	NaN	162.3	152	157.33
L310	-15.09	145	154.73	NaN	153.92	130	125
L311	-7.25	151.6	159.73	NaN	171.38	149.5	111.33
L313	-7.82	161.33	147.6	180.44	168.26	98.33	139
L314	25.32	197	193.8	228.39	218.29	151	158.33
L315	-16.85	150.3	131.2	172.49	156.68	129	80.67
L316	-18.12	151.2	124.87	155.93	164.5	122.33	110.33
L317	-22.37	137.33	123.27	161.34	143.82	141.67	104.67
L318	-20.64	137.63	127	155.53	158.15	127.33	117
L319	-14.59	138.77	140	176.62	161.67	123	109.67
L320	-14.2	137.07	144.8	175.69	154	124.67	125
L321	2.51	158.53	163.4	196.08	194.94	138.67	122.33
L322	13.44	177.4	174.87	219.23	189.57	165.33	156.33
L323	-13.84	149.73	135.47	184.78	155.25	122.33	81
L324	-14.82	139.8	136.13	170.99	163.05	NaN	127.33
L325	6.61	176.53	160.07	194.81	199.72	146	142.67
L326	-23.17	138.63	129.8	162.55	159.88	102.33	48.33
L327	2.98	167.07	164.4	192.21	192.2	135	127
L328	8.95	175.2	167.93	216.65	207.33	111.33	100.33
L329	-0.35	166.13	162.67	193.06	175.93	128	121
L330	-7.53	152.33	145.6	185.73	179.58	112.33	110
L331	-3.8	160.1	150	196.89	179.96	115	102.33
L332	-7.1	154.73	149.93	181.94	167.58	119	143.33
L333	0.87	161.4	160.13	185.97	190	136.33	144.33
L334	-2.79	160.73	162.8	179.4	181.36	116.33	135.33
L335	-9.42	159.47	151.67	178.56	158.97	127	103.67
L336	-12.32	145.6	159.67	164.64	154.04	129.33	129.67
L337	-2.25	167.33	150.33	196.52	195.96	74.33	100.33
L338	1.27	174.27	150.87	186.7	190.63	127.33	144
L339	-7.41	163.47	151.73	178.82	170.96	115.33	107
L340	-2.86	163.93	151.2	182.93	181.81	109.33	153.5
L341	10.76	175.67	159.67	204.5	210.9	154.33	146.33
L342	0.23	170.67	151.4	190.35	183.19	136.33	136.67
L343	9.03	179.93	173	204.97	183.35	144	156.67
L344	1.5	179.4	166.73	180.84	190.46	116	107
L345	2.36	172.53	160.67	197.36	176.83	133	145
L346	5.21	170.4	174.47	195.65	186	136.67	131.67
L347	-5.56	167	151.6	200.38	158.31	108	89
L348	5.85	173.77	170.27	200.95	183.29	148	130.33
L349	-1.88	170.27	154.53	181.65	177.33	117.67	154
L350	7.6	175	172.93	197.08	191.83	153.33	133.33
L351	-3.69	159.67	163.6	178.88	180.21	126.33	113.33
L352	1.67	165	165.93	187.04	178.92	112.33	186.67
L353	-4.7	155.93	158.4	184.43	169.67	130.33	134
L354	-3.74	160.47	161.4	194.25	176.76	97	104.67
L355	17.22	185.73	178.87	225.89	206.14	117.33	162.67
L356	9.87	179.53	154.27	221.88	203.19	131.33	124.33
L357	-7.58	159.87	147.87	182.39	172.71	106.33	NaN
L358	4.74	175.33	156.6	194.73	196.04	133.33	141.33
L359	5.58	178.87	163.73	192.82	200.25	146	138.33
L360	-11.87	153.6	154.67	169.48	168.13	119.33	76
L361	1.61	176.93	181.07	180.2	175.33	139.33	107.33
L362	-0.69	176.07	152.13	188.38	195.44	94.67	116
L363	-4.25	155.93	161.33	175.91	184.83	135.67	106.33
L364	2.43	172.73	166.2	200.71	187.4	127.67	87
L365	-1.87	170.3	167	195.37	154.67	122.67	126
L366	3.58	167.07	161	196.93	186.79	148.33	138.33
L367	-7.1	147.8	150.87	179.76	182.24	106.67	133.67
L368	0.95	165.64	152.67	202.25	191	117.33	116.33
L369	13.62	180.33	182.73	203.56	200.92	148.33	158.33
L370	8.97	174.13	166.4	208.55	199.71	132.33	140.33
L371	-8.46	157.08	147.27	179.73	165.5	114.33	134.67
L372	1.52	159.6	162.4	198.89	186.2	134.33	118.67
L373	6.31	165.07	179.6	190.46	194.96	131.67	151.33
L374	10.52	177.4	166.8	201.47	203.42	154.33	148.67
L375	1.21	169.47	164.47	199.22	162.33	136.67	158.33
L376	9.78	178.47	158.4	201.25	203.88	161.33	149.33
L377	11.35	177.73	168.07	216.05	197.42	116.33	169.67
L378	10.94	177.67	173	203.46	208.83	138.67	131.33
L379	5.35	163.93	171.73	189.27	189.79	158.67	154.67
L380	9.03	174.27	168.13	204.02	194.95	155.67	143
L381	-2.02	155.87	153.33	184.84	178.91	148.33	153
L382	4.8	166.53	151.73	192.52	203.24	133.67	168.67
L383	-1.64	167.33	172.2	176.09	167.6	149.67	128.67
L384	6.39	176.27	175.8	195.61	181.45	123.67	164.33
L385	9.54	176.27	177.6	196.47	192.38	167	138.67
L386	4.72	178.53	170	165.28	197.33	143.67	156.33
L387	2.3	160	174.33	180.1	191.13	145	136.33
L388	12.3	172.93	176.6	206.95	197.08	169	155.33
L389	3.06	164.13	158.33	187.33	198.79	157	129
L390	3.68	161.93	162	195.87	190.85	152	NaN
L391	16.96	181.53	186	214.67	196.23	155.33	182
L392	16.79	181.73	186.73	212.5	196.96	170.33	165
L393	17.07	181.3	189.4	216.88	206.14	133	155.33
L394	11.61	172.2	178.93	204.76	197.54	153.67	162
L395	10.35	175.93	175.07	200.5	201.46	154.67	133.33
L396	13.16	170.8	184.93	207.8	204.92	140	153
L397	10.67	178.27	179.67	211.76	189.64	141	132
L398	1.57	163.47	175.73	172.56	185.71	160	136.67
L399	3.71	169.53	176.87	189.27	184.35	141	124
L400	13.3	185.87	173.87	214.55	195.75	142.33	149
L401	10.42	177.73	185	205.52	193.71	147.67	127.67
L402	12.17	190.2	172.73	205.43	200.71	148.67	124
L403	10.1	165.27	174.2	201.98	199.64	NaN	169.67
L404	7.19	178.53	165.73	203.24	208.13	137.33	78
L405	14.84	171	181.27	220.06	199.17	149.33	166.33
L406	12.19	172.27	164.2	209.33	199.88	163.33	182.67
L407	12.38	179.4	170.93	207.24	194.25	155.33	176.67
L408	12.27	176.4	172.6	221.41	190.5	170	129.33
L409	8.97	169	172.4	206.67	201.08	134.67	140.67
L410	2.48	164.47	160.47	200.56	177.46	145	148
L411	7.74	171.47	156.17	207.43	192.91	156	159
L412	10.65	175.07	184.67	198.56	189.25	156.33	157.33
L413	20.23	188.87	186.13	219.22	221.25	134.67	145.67
L414	20.3	185.07	193.53	221.23	208.54	163	143
L415	11.93	175.33	173.53	190.54	204.5	169	180
L416	13.06	180.53	186.87	206.94	190.63	149.33	155.67
L417	11.5	178.07	185.73	201.91	201.96	138.33	126
L418	-7.93	168.4	149	187.66	155.61	123.67	102.33
L419	6.78	183.27	171.6	194.06	194.14	121.33	130.33
L420	2.64	165.33	171	195.56	178.17	NaN	140
L421	-1.86	163.93	169.13	180.63	171.64	149.33	117.67
L422	2.34	157.3	155.47	187.85	199.04	138.67	159
L423	-8.74	160.36	152.47	175.37	159.55	110	141.67
L424	6.39	174.27	175.33	198.4	183.32	145.67	134.67
L425	2.72	159.8	168	187.84	185.09	147	165.33
L426	17.36	185.67	172.47	189.13	218	160.67	187.33
L427	6.1	172.73	148.2	213.26	199.92	146	115.67
L428	3.38	177.07	162.33	198.92	183.25	125.67	126
L429	7.93	180.53	167.33	185.51	202.43	128.67	159.67
L430	6.36	169.67	179.73	194.8	171.77	153	161
L431	10.19	180.87	162.87	209.38	212.54	130.67	110.67
L432	-1.3	162.07	160.73	179.27	191.13	129.67	121.67
L433	-0.84	159.67	156	192.12	184.21	114	148.67
L434	2.1	164.7	169.6	187.75	178.21	151.33	140
L435	2.18	157.95	162.6	202.11	185.38	129	141
L436	5.8	163.47	160.67	205.36	204.58	116.67	139
L437	-4.9	158	165.4	184.19	169.56	125.33	107.67
L438	2.79	166.13	163.53	204.55	203.86	101.33	87.33
L439	0.23	166.87	161.4	191.46	181.88	124.67	129.5
L440	10.07	172.87	178.6	203.73	203.31	140.33	124.67
L441	17.43	175.33	184.07	226.83	204.19	146.67	156
L442	9.41	183.07	172.13	205.07	202.56	131.67	105.67
L443	4.9	180.53	173.67	196.28	171.14	154.33	128.33
L444	0.65	170.07	162.13	183.17	172.92	158.67	149
L445	10.48	175.47	155.8	211.25	206.78	123.33	177.67
L446	-0.2	170.93	167.73	173.75	177.91	144.33	141
L447	2.7	164.33	156.27	181.91	208.39	149.33	122.67
L448	-8.33	158.67	145.8	160.53	168.96	154	149.67
L449	-3.55	153.93	152	187.36	175.7	148	138.67
L450	-5.6	147	156.07	179.97	189.79	118	111.67
L451	-14.12	148.53	145.73	167.23	162.19	NaN	102.67
L452	1.95	161.87	165.67	189.19	167.2	156.33	152
L453	-18.06	133.6	144.6	157.68	163	111.67	112.67
L454	-0.8	172.6	153.53	180	185.31	137.33	125
L455	10.46	178.13	170.33	204.94	206.08	143.33	131.33
L456	9.4	175.6	170.67	207.08	188.79	143	157.33
L457	-17.65	149.27	130.67	171.28	165.7	106	75
L458	-7.86	152.13	145.27	189.7	173.29	124	101.33
L459	6.37	167.73	168.07	209.65	185.34	145.67	133
L460	3.88	170.07	161.87	193.81	179.09	155.33	160.33
L461	-2.04	171.93	156.47	180.9	161.47	154.67	151.67
L462	-10.01	145.4	146.2	180.56	166.48	128.33	124.67
L463	13.65	180.6	180.53	213.87	197.26	145	145.67
L464	-9.5	155.4	150.93	166.75	162.52	141.33	135.33
L465	0.6	169.07	161.2	196.91	174.42	148.67	113.33
L466	1.36	166.53	159.73	205.78	174.28	125.33	134.33
L467	0.11	162.6	158.8	192.18	185.88	125.67	NaN
L468	-2.05	167.6	155.47	178.31	180	126	150.33
L469	8.07	174.7	172.07	200.05	181.69	147.67	162.67
L470	-2.98	170	168.47	190.56	168.46	115	91.33
L471	-6.23	163.87	159.87	172.01	166.13	136.33	119.67
L472	-22.15	127.2	168.27	141.34	134.05	173.67	65.5
L473	6.07	167.07	159.73	202.55	199.8	140.33	140.67
L474	1.09	176.21	158.27	167.84	188.48	135	161.67
L475	6.73	178	166.8	207.38	189.13	125.67	128.33
L476	-13.77	152.93	144.13	157.39	152.27	148	134
L477	-6.28	155.87	156.2	175.58	169.77	109.33	155.33
L478	-17.77	145.67	128.07	162.6	167.73	124	96
L479	-4.86	158.53	162.27	189.35	154.88	135	125
L480	-0.15	153.4	152.13	194.94	196.83	125.67	131.33
L481	0.71	168.68	160.53	188.09	193.38	118	115.67
L482	-0.59	167.27	152.4	200.24	173.13	133	126.33
L483	-22.63	136.27	132.67	160.57	154.79	109	71.67
L484	-0.54	167.87	157.93	188.12	163.86	159.67	156.67
L485	-14.08	129.1	158.4	158.42	178.75	119.67	91
L486	4.92	159.67	156.47	188.79	215.94	131.67	161.67
L487	-19.08	134.2	131.93	157.32	159.77	91.67	162.33
L488	-12.1	144.13	149.87	165.83	157.13	117	161.33
L489	2.81	163.53	162.8	NaN	179.29	183.33	161
L490	6.34	175.73	173.33	190.78	181.25	160.33	151
L491	-16.97	143.33	135.6	171.99	152.55	125	104.67
L492	0.23	161.67	154.13	192.73	174.38	160.67	153.33
L493	14.86	174.27	182.73	215.29	208.48	141.33	144
L494	1.51	168.27	175.07	180.03	175.66	140	150.33
L495	-4.25	165.53	151.47	182.92	177.82	131.33	112
L496	2.49	170.2	167.6	174.05	188.21	152.33	153.67
L497	4.41	180.07	176.4	182.15	166.7	163.67	165.67
L498	-14.07	148.73	143.47	167.43	158.67	125	NaN
L499	6.24	167.73	163.87	198.81	198.42	136.33	147
L500	-7.4	165.07	160.2	190.84	160.5	108	77.67
L501	-1.51	162.47	167.27	176.59	177.96	133.67	144
L502	-13.78	146.13	149	169.78	150.44	134	115.33
L503	-16.07	143.07	147.27	158.43	146.5	129.67	148.67
L504	0.03	165	142.8	190.56	197	NaN	130.67
L505	-5	161.47	158.87	167.6	168.25	156.67	143.67
L506	4.14	165.6	173.73	189.03	184.78	145	150
L507	6.68	170.53	176.53	194.54	178.5	160.33	169.67
L508	-3.91	159	165.27	176.7	167.96	142.67	132
L509	12.62	177.6	176.4	201.47	200.11	164.33	160.67
L510	2.09	164.13	168.87	183.41	180.56	155.33	152
L511	13.49	180.33	170.47	214.93	200.13	143.33	164
L512	-0.26	157.87	158.07	182.52	189.17	149.67	139
L513	10.4	182.53	175.4	187.63	193.5	166	170.67
L514	4.51	176.27	173.2	197.34	178.13	134.33	131
L515	3.62	161.4	155.27	193.11	193.25	159	155.33
L516	1.96	162.5	163.27	199.42	203.61	117.33	80
L517	-5.04	153.53	155.6	180.89	190.35	119	98.33
L518	15.54	186.67	193.93	211.43	183.87	169	150
L519	-6.37	162.13	161.33	168.96	172.08	115.67	130.33
L520	-6.3	153.73	160.13	176.58	169.75	130.33	129.67
L521	6.93	166.6	154.87	209.82	198.96	147	143.33
L522	4.72	162.47	166	199.87	184.17	149.33	157.67
L523	6.43	171.07	172.33	201.32	185.38	132.33	151
L524	-8.16	151.47	159.8	174.1	164.1	139	117.67
L525	1.31	170.27	169.47	192.73	182.83	109.33	123
L526	5.32	182.13	176.53	191.59	181.96	133.67	125.33
L527	5.72	172.6	160.07	194.36	189.06	158.67	157
L528	20.64	195.8	172.13	217.06	223.46	163	147.33
L529	10.17	172.67	155.8	204.87	202.98	167.67	168
L530	3.1	172	160.27	191.03	189.77	134.33	143.67
